# Supplementary material for: Biomechanical control of vascular morphogenesis by the surrounding stiffness
Source: Nat Commun. 2025 Jul 28;16:6788. doi: 10.1038/s41467-025-61804-z (PMC12304211; doi:10.1038/s41467-025-61804-z)
Supplement: Supplementary file 16 — Source Data file [file 41467_2025_61804_MOESM16_ESM.xlsx]

## Sheet: Fig1
	Fig 1f
		Time (min)	EC moving distace toward elongation direction (μm)	Change of lumen area (pixel2)
		0	0	0
		5	0	9
		10	2	1
		15	4	0
		20	6	0
		25	7.75	0
		30	10	0
		35	9	0
		40	10	0
		45	11	0
		50	12	0
		55	13	0
		60	11.094	0
		65	12	0
		70	13.844	0
		75	13	0
		80	14	0
		85	14	0
		90	13	0
		95	15	32
		100	16	37
		105	18	28
		110	19	55
		115	15	56
		120	17	95
		125	16	149
		130	14	166
		135	10	147
		140	11	169
		145	11	74
		150	12	74
		155	14	79
		160	14	117
		165	14	87
		170	16	56
		175	17	69
		180	17	55
	Fig 1g
		Time (min)	EC moving distace toward elongation direction (μm)	Change of lumen area (distal) (pixel2)	Change of lumen area (proximal) (pixel2)
		0	0	0	0
		5	0.665932	-22	-42
		10	0.642709	-70	-73
		15	1.7225	12	-29
		20	3.21504	45	-31
		25	4.45517	-64	-89
		30	5.41991	-14	-25
		35	6.20089	29	-90
		40	7.46369	-26	-143
		45	4.29423	-19	-207
		50	7.30309	38	-104
		55	7.30309	-49	-161
		60	7.60136	-14	-171
		65	8.86471	28	-108
		70	10.1281	-18	-154
		75	11.7353	-113	-61
		80	13.2516	-88	-55
		85	14.3767	-109	-48
		90	16.1222	-53	-45
		95	18.6484	-107	-96
		100	21.1751	-163	-124
		105	23.678	-164	-142
		110	27.996	-149	-146
		115	30.7058	-270	-265
		120	33.3472	-280	-212
		125	35.6203	-312	-236
		130	38.2159	-346	-385
		135	41.2706	-261	-394
		140	43.7279	-239	-397
		145	46.0705	-354	-435
		150	47.4942	-317	-435
		155	48.344	-500	-501
		160	49.7221	-409	-350
		165	50.8707	-428	-320
		170	53.9707	-432	-370
		175	54.8664	-362	-311
		180	55.9918	-329	-385
	Fig 1h
		Deceleration
		Time (min)	EC moving distace toward elongation direction (μm)													Change of lumen area (pixel2)
		-50	0	0	0	0	0	0	0	0	0	0	0			0	0	0	0	0	0	0	0	0	0	0
		-45	0.65	0.325	1.20476	1.41367	1.16471	0.746893	0.726451	1.13851	0.533593	2.78812	1.41321			0	102	7	209	36	-121	60	30	55	0	71
		-40	0	1.95	2.00033	1.71131	2.78728	2.40953	2.17935	2.11029	2.01375	2.85228	3.72991			0	135	48	82	92	-79	74	-4	-22	0	5
		-35	1.3	3.25	3.49412	3.16503	3.95199	3.74308	4.63341	3.87308	3.27713	8.30019	4.90811			0	72	43	207	196	-81	39	66	-106	0	-3
		-30	1.95	2.925	3.12498	4.40986	4.40986	5.44577	6.65556	6.60821	5.08173	9.25095	7.81391			0	207	24	159	247	-188	16	67	-141	0	-50
		-25	1.95	5.525	4.32974	5.99237	4.40986	6.57042	4.63341	8.24636	6.85756	11.1525	9.58121			0	108	15	332	234	-156	53	64	-308	0	-79
		-20	1.3	7.15	5.07663	8.28173	6.41019	7.48616	7.38201	9.24565	7.39171	12.9257	10.4053			0	144	-28	334	280	-209	-1	96	-308	0	-74
		-15	2.6	7.8	5.24548	10.6111	5.41433	7.94403	8.24581	9.66221	9.65067	14.763	12.722			32	326	21	305	218	-137	6	176	-342	0	-70
		-10	3.25	7.475	6.33007	11.4868	5.41433	9.56661	9.56137	10.1899	9.91791	19.3885	12.9967			37	342	62	403	242	-151	84	105	-283	0	346
		-5	4.55	9.1	6.12116	12.4426	7.53483	12.0649	11.054	11.9252	11.0226	21.2259	14.764			28	259	28	351	219	-113	98	143	-270	3	300
		0	5.2	10.4	8.65948	12.9005	9.70401	13.4385	12.8411	12.8554	12.098	22.1766	15.6278			55	401	127	343	270	-114	146	159	-138	58	210
		5	2.6	6.175	8.65948	12.5714	9.4951	12.7717	10.8388	11.8556	12.0109	22.1766	13.6255			56	410	98	393	261	-117	156	212	-66	56	245
		10	3.9	6.5	5.95232	10.491	9.4951	11.6471	11.6629	11.5917	11.961	21.2259	14.1749			95	376	99	428	216	3	163	215	-74	78	257
		15	3.25	3.25	5.37427	11.0776	9.57522	12.6916	11.6629	11.5917	11.7941	19.3885	13.5858			149	408	167	459	350	-27	419	243	-97	221	398
		20	1.95	0.975	7.57489	11.0776	10.0818	14.0566	11.6629	11.3975	11.9317	21.2259	15.0387			166	349	254	421	334	14	279	242	-90	244	283
		25	-0.65	1.625	7.45472	10.8287	10.7886	13.1809	11.9376	8.8566	11.0437	24.014	16.4916			147	369	212	383	404	21	486	344	-164	283	433
		30	0	1.95	7.16569	10.1218	11.7444	15.0524	11.2509	10.2028	10.473	22.1766	17.0807			169	361	216	405	388	92	543	318	-168	218	447
		35	0	0.65	6.04105	8.57936	12.9091	14.3857	14.8633	9.41182	11.1734	22.1766	14.764			74	275	238	441	412	172	530	352	-218	305	602
		40	0.65	0	7.12563	9.70401	12.9091	12.8518	14.2742	9.93954	11.4691	23.1274	14.1749			74	342	233	381	373	234	560	342	-322	355	528
		45	1.95	-0.325	8.57936	9.70401	11.5355	12.723	14.2742	9.48144	12.6533	21.2259	15.3134			79	325	185	432	350	199	506	349	-318	405	409
		50	1.95	-1.3	9.20608	9.62389	12.9091	13.8877	14.9808	10.3561	12.9199	18.4377	15.3134			117	404		377	423	259	441	402	-259	386	449
																Distal	Proximal	Distal	Proximal	Proximal	Distal	Distal	Proximal	Proximal	Distal	Distal
		No deceleration
		Time (min)	EC moving distance toward elongation direction (μm)													Change of lumen area (pixel2)
		-50	0	0	0	0	0	0	0	0	0	0	0			0	0	0	0	0	0	0	0	0	0	0
		-45	1.3	2.2816	3.9	0.665932	2.02704	3.25	1.625	0.975	1.527	1.75056	1.84785			-141	-20	0	-42	-6	-116	-29	39	-18	-88	-31
		-40	1.95	4.793	7.475	0.642709	4.20163	5.85	6.175	2.6	0.554661	1.75056	1.71221			-691	-27	0	-73	-47	-238	-300	17	-15	20	1
		-35	3.9	6.6991	9.425	1.7225	6.67131	6.175	6.175	3.9	0.665818	4.33283	2.83918			-778	59	0	-29	75	-252	-326	103	-73	-3	-24
		-30	5.2	13.5664	10.4	3.21504	8.56183	7.15	7.15	4.55	2.7486	4.86667	4.55138			-942	10	0	-31	38	-270	-352	-33	-101	70	1
		-25	6.175	16.3302	14.625	4.45517	10.7475	8.45	8.45	5.525	3.58171	5.54944	7.25492			-926	9	0	-89	-61	-298	-386	10	-125	129	-88
		-20	7.8	17.9224	15.6	5.41991	10.1573	9.425	11.05	7.15	5.9699	7.44894	9.82291			-912	-26	0	-25	-90	-206	-379	19	-208	35	22
		-15	9.1	18.5502	16.9	6.20089	11.6107	11.375	12.675	8.125	5.85874	8.51622	10.6787			-1012	-40	0	-90	-90	-264	-398	-50	-107	80	-125
		-10	11.05	22.8836	19.5	7.46369	13.2116	15.6	14.625	9.75	6.46954	12.9975	12.5265			-939	7	0	-143	-104	-304	-356	-72	-178	-29	-170
		-5	12.675	26.9256	19.825	4.29423	14.8126	16.25	16.575	15.925	7.91345	15.9642	15.0945			-1137	-100	0	-207	-104	-313	-381	-55	-211	196	-204
		0	13.975	26.6117	21.125	7.30309	16.4135	17.225	18.525	18.525	9.35737	18.5469	16.8061			-1090	-46	0	-104	-104	-336	-404	-52	-218	-105	-204
		5	15.275	28.1813	22.425	7.30309	18.7412	17.875	20.15	21.45	9.77392	20.1476	16.5349			-1177	-264	0	-161	-104	-287	-404	-179	-267	-120	-185
		10	16.575	28.8091	24.7	7.60136	21.0688	18.85	21.775	23.725	10.8013	23.2633	19.6452			-1071	-206	0	-171	-104	-339	-404	-189	-260	-82	-205
		15	17.875	30.2331	26.325	8.86471	21.5059	20.15	22.75	26	13.2726	23.9461	21.3574			-1134	-17	0	-108	-104	-397	-404	-256	-239	-133	-337
		20	19.825	30.6311	27.3	10.1281	22.0851	21.45	25.025	27.625	15.3273	27.0622	22.3488			-1123	-136	0	-154	-104	-355	-363	-160	-304	-218	-286
		25	21.775	31.657	28.925	11.7353	26.7404	22.1	26.325	28.925	16.5489	28.9617	23.9254			-1169	-158	0	-61	-104	-336	-374	-106	-412	-246	-254
		30	23.4	32.369	30.55	13.2516	28.3413	23.725	27.95	30.875	18.3813	30.5624	25.7732			-1060	-205	0	-55	-104	-277	-354	-160	-224	-175	-379
		35	25.35	33.9612	31.85	14.3767	29.0625	25.35	28.925	32.175	20.7414	31.9285	25.6376			-1046	-224	86	-48	-104	-253	-348	-223	-302	-233	-279
		40	27.625	34.3592	34.775	16.1222	31.8273	27.625	29.9	35.1	22.1022	33.294	27.6203			-1019	-288	143	-45	-104	-243	-361	-46	-326	-220	-374
		45	28.6	36.1812	37.05	18.6484	32.696	28.275	31.85	37.7	24.3792	35.7274	29.197			-1024	-289	147	-96	-104	-248	-357	-102	-315	-141	-403
		50	30.225	42.3981	37.7	21.1751	34.439	30.225	35.425	39.975	25.2954	40.2095	29.197			-1146	-322	196	-124	-104	-249	-380	-110	-284	-395	-341
																Proximal	Proximal	Distal	Proximal	Distal	Proximal	Proximal	Proximal	Proximal	Distal	Proximal
	Fig 1i
		Change of lumen area (pixel2)
		Deceleration	No deceleration			Statistics
		55	-148			two-sided Mann-Whitney U test
		293	-56			p value	2.835e-06
		112	0
		11	-73
		36	-142
		42	-66
		93	-52
		95	-19
		170	-117
		58	-175
		260	-205

## Sheet: Fig2
	Fig 2c
		Creep compliance (/Pa)
	fibrinogen (mg/ml)	0.5	1.25	2.5	2.5	2.5				Statistics
	TG (U/ml)	0	0	0	0.1	0.5				two-sided Mann-Whitney U test with a Holm correction
	Creep compliance (/Pa)	1.22605	1.03584	1.46587	0.815403	0.437613
		1.48376	0.878279	1.23643	0.584346	0.544324				p value
		2.17351	1.02687	1.31838	0.580382	0.366944					Fib0.5	Fib1.25	Fib2.5	Fib2.5+TG0.1	Fib2.5+TG0.5
		2.42554	0.821902	1.67172	0.555796	0.40415				Fib0.5	x	2.948e-07	2.184e-10	2.16e-13	2.2e-15
		2.31938	0.984016	0.568255	0.645452	0.262174				Fib1.25	x	x	0.003746	4.56e-05	5.679e-14
		1.88468	0.735534	0.833155	0.884758	0.680018				Fib2.5	x	x	x	0.1402	1.918e-11
		1.92146	0.927591	0.746062	0.693762	0.734012				Fib2.5+TG0.1	x	x	x	x	3.15e-09
		2.25416	0.855425	0.860116	0.636711	0.419358
		3.09162	0.881705	0.832113	0.980641	0.47557
		2.83038	0.967369	1.08782	0.627809	0.481873
		2.61439	0.845342	0.974658	0.717915	0.534966
		2.87037	0.842754	0.667218	0.685898	0.431831
		2.52603	0.886645	0.96757	0.806818	0.47253
		1.34196	1.09903	0.72635	0.82376	0.453267
		1.28692	1.09397	2.20359	1.32156	0.462507
		1.94828	1.36973	0.808924	0.503283	0.997651
		2.28599	1.40667	0.900701	0.624587	0.48221
		2.54054	1.61333	0.923766	0.671551	0.464166
		2.70983	1.49498	0.711667	0.875507	0.39758
		3.06124	1.79891	0.824642	0.83069	0.47534
		2.84628	0.948042	0.734478	0.935906	0.419452
		2.68076	0.947837	0.828804	1.03739	0.464422
		3.29916	1.05196	0.740195	0.847685	0.497529
		3.29916	3.37341	1.02196	1.15372	0.663805
		1.19026	1.00542	0.826843	0.795133	0.661747
		1.36446	1.14796	0.962067	1.0453	0.558322
		1.67511	1.15369	0.621978	1.06123	0.530077
		0.962409	1.48614	0.8637	0.883476	0.550902
		1.34256	1.09041	0.807406	0.838939	0.523577
		0.938833	1.24878		1.19407	0.607375
	Fig 2d
		Relative change of branch diameter by pressure loading
			TG (-)	TG (+)					Statistics
			1.07811	0.967916					two-sided Mann-Whitney U test
			1.16078	1.02078					p value	0.01587
			1.14653	1.0109
			1.21042	0.979792
			1.08407
		mean	1.13598	0.994847
		S.D.	0.0554795	0.025047
	Fig 2f
		Branch length (μm)
		TG (-)	TG (+)
		99.6325	192.938			Statistics
		177.095	221.856			two-sided Mann-Whitney U test
		289.031	295.764			p value	1.558e-07
		168.064	357.216
		186.3	233.63
		595.601	353.335
		237.494	420.946
		226.668	326.621
		192.428	360.035
		105.03	369.899
		167.877	578.751
		201.809	499.776
		59.8562	271.296
		292.822	346.094
		492.381	99.1375
		462.576	350.261
		234.847	445.669
		190.923	341.131
		179.691	291.025
		99.1375	373.347
		128.871	473.847
		172.866	541.054
		222.055	321.752
		136.25	266.745
		109.232	332.663
		131.662	208.675
		147.45	214.785
		99.765	277.75
		111.081	343.084
		79.2638	419.024
		355	284.089
		241.014	263.404
		189.284	287.894
		171.946	402.036
		308.794	517.241
		72.6325	234.351
		344.108	164.82
		96.445	313.971
		277.89	215.406
		228.751	413.509
		243.504	245.131
		217.514	301.05
		351.252	216.254
		459.132	366.422
		252.651	501.849
		176.44	469.191
		172.578	142.316
		320.244
		178.972
		341.011
		233.218
		352.68
		221.317
		124.53
		257.251
		231.02
		296.514
		188.286
		155.694
		187.446
		238.307
		207.066
		287.75
		226.06
		314.585
		124.38
		218.595
		130.216
		130.347
		239.495
	Fig 2g
		Tip expandability
		TG (-)	TG (+)
		0.199361	0.0293339			Statistics
		0.0984382	0.0970176			two-sided Mann-Whitney U test
		0.0458713	0.0538756			p value	0.002491
		0.0788882	0.0602547
		0.0679296	0.0722791
		0.0212479	0.0419335
		0.0448154	0.0521568
		0.0579698	0.0557885
		0.0604159	0.0246724
		0.146971	0.0397697
		0.110566	0.0375648
		0.167867	0.0285719
		0.340917	0.0912822
		0.0960717	0.0383083
		0.0233366	0.0802416
		0.0689208	0.0303869
		0.0407101	0.0269754
		0.0662849	0.0823036
		0.172723	0.0626122
		0.113479	0.0314524
		0.116597	0.0475569
		0.0263213	0.0339937
		0.101522	0.041571
		0.0623921	0.0916494
		0.063971	0.0967162
		0.150862	0.0684297
		0.114131	0.0832248
		0.191766	0.142495
		0.0931353	0.0907571
		0.165948	0.0662025
		0.0211268	0.0656328
		0.0478165	0.0771793
		0.153175	0.0826669
		0.0925283	0.102485
		0.0874079	0.0423089
		0.232493	0.072842
		0.131791	0.0910434
		0.213951	0.121183
		0.0541653	0.0527778
		0.0850069	0.0408373
		0.0435583	0.0434191
		0.0630182	0.089295
		0.0758678	0.0907517
		0.0140151	0.0932058
		0.111567	0.0563877
		0.0611492	0.029577
		0.108526	0.0610104
		0.0323054
		0.172853
		0.0407528
		0.0672402
		0.0616225
		0.0834444
		0.28962
		0.0684594
		0.0730957
		0.0824481
		0.0638335
		0.0683944
		0.0635731
		0.0785924
		0.037431
		0.0717014
		0.0932768
		0.0648665
		0.0743776
		0.063364
		0.324469
		0.130962
		0.0969884
	Fig 2h
	TG (-)														TG (+)
	Time (min)	EC moving distance toward elongating direction (μm)													Time (min)	EC moving distance toward elongating direction (μm)
	0	0	0	0	0	0	0	0	0	0	0	0			0	0	0	0	0	0	0	0	0	0	0
	15	2.30857	3.05082	2.06332	1.34761	1.2232	3.21773	2.20909	5.34894	1.29575	-0.326423	-1.75103			15	6.68816	1.43744	5.0382	1.8231	1.88543	6.46301	2.56718	5.84375	10.8279	1.53726
	30	6.25813	6.71324	4.32575	1.34761	3.76915	6.43546	3.56571	7.26722	3.66523	1.14446	-0.782351			30	13.3486	6.26055	10.7568	5.00704	3.70853	14.2547	2.56718	10.3588	12.6256	3.66094
	45	10.8379	9.05914	7.27964	3.53538	7.18012	14.9237	5.34894	15.4074	0.560341	1.14446	0.256996			45	14.1644	7.72572	18.3297	8.09748	6.8613	19.4491	6.46301	11.0382	17.76	6.43177
	60	15.1866	14.3625	9.10988	13.7938	7.97114	21.4736	5.77544	17.3257	3.47826	2.14812	1.33073			60	18.8488	11.0837	24.7599	13.7538	9.36482	26.6816	9.09028	14.8439	24.7221	9.2026
	75	19.6473	13.7323	10.815	20.3079	7.97114	25.2735	4.808	23.1973	6.67697	2.14812	2.73154			75	23.561	13.7922	24.6976	18.1427	8.6844	32.4953	12.3068	17.4411	30.3555	9.97123
	90	24.6449	16.7644	10.3828	21.6058	9.31875	28.6836	5.50459	25.755	8.29979	0.747314	5.89527			90	23.5888	15.3405	30.4473	20.0281	12.5176	37.7198	11.0382	22.6055	38.027	8.55545
	105	27.2966	20.0651	12.1129	23.3116	10.1838	31.9013	6.27918	25.2323	10.4942	2.51023	7.79758			105	25.7034	21.5179	38.7006	23.8302	14.3719	39.0184	16.2627	29.808	41.8628	9.9105
	120	28.6318	18.4054	13.8436	28.0951	8.04579	34.5369	6.78344	26.2776	14.5565	4.41255	7.79758			120	28.3564	23.0663	39.4122	27.601	16.7819	42.9142	17.5613	39.4875	45.6985	14.6228
	135	29.43	19.4348	17.8118	36.7472	9.34365	37.0573	6.78344	27.1506	19.7627	7.14414	10.0977			135	31.6867	27.8616	43.2454	30.8161	19.9346	44.1828	20.0984	42.8241	49.4742	11.7912
	150	31.7199	22.3923	20.7159	41.5313	10.2584	41.902	8.14017	29.4192	24.1051	10.8451	11.8949			150	38.5134	29.4377	41.8534	32.6392	22.9939	47.4293	24.7036	48.0186	53.779	10.4969
	165	31.4888	23.7088	26.8221	44.5343	12.3964	41.902	8.99253	30.0586	33.2342	12.2108	16.6696			165	41.3051	31.4691	50.0444	35.8543	25.5286	49.9965	28.5694	53.1529	55.6968	11.9127
	180	30.534	25.7489	25.5243	44.5343	11.9642	42.2506	6.35694	26.1053	39.736	13.2145	15.6309			180	47.2607	32.8788	52.6414	40.8925	26.6713	53.243	33.854	57.8483	59.4425	12.4991
	195	33.2044	26.0174	27.23	46.4143	14.152	42.2506	7.20994	28.4294	40.1682	16.4133	16.4945			195	51.4622	35.6705	55.7318	42.8091	32.4834	57.1389	35.832	58.5577	63.8073	12.0342
	210	31.2949	31.7759	27.23	47.6127	15.4498	43.1808	9.84552	28.9521	41.1019	15.6541	14.5215			210	56.2021	38.4345	57.5549	47.1981	37.5216	61.684	42.9743	64.4314	65.6651	14.805
	225	33.391	33.4169	29.4178	51.1232	16.7726	40.8938	11.5502	29.3024	38.7324	16.0511	14.5215			225	58.2335	39.8165	60.6765	50.9378	38.6331	64.2512	46.1608	62.4535	72.008	21.5195
	240	31.6567	33.1297	38.5526	53.7189	19.7762	42.8327	11.5502	32.0936	41.534	16.0511	15.5959			240	59.6432	40.6046	61.3258	57.8925	37.9215	62.9526		65.7601	72.008	24.9982
	255	33.4844	36.5797	41.1234	55.9322	24.893	44.6932	14.3415	41.6294	40.5996	18.3506	13.8799			255	63.0289	41.448	63.954	60.3649	42.9286	64.2512		68.4474	75.8137	23.5217
	270	33.8088	38.314	44.609	60.7903	31.8145	47.173	17.0548	41.1068	38.7674	18.6426	13.8799			270	66.4145	43.4794	65.8394	61.5699	46.7306	66.1691		69.7461	77.0222	22.9353
	285	31.4069	36.8482	44.609	61.3973	33.9282	50.6243	19.6125	41.1068	37.0045	19.0047	15.0236			285	68.3905	43.5072	69.0233	65.99	49.203	67.4677		73.0226	78.8799	26.2318
	300	31.1945	38.3327	44.152	61.3724	37.3641	50.6243	21.5514	44.3039	36.8994	20.3705	11.6848			300	70.5051	45.6217	70.3218	65.9277	55.6331	68.1771		76.2692	80.6476	26.9397
	315	27.5694	35.9868	48.0455	60.3824	39.9349	51.4766	23.4903	49.8864	36.3622	20.4056	11.6848			315	74.5401	46.2989	73.4434	67.782		71.3935		79.5758	82.5655	26.3533
	330	29.5348	39.0562	49.7756	58.1199	42.9137	55.2765	21.9001	53.4338	38.2302	20.4056	17.8953			330	77.9535	47.0869	73.4123	70.2543		72.0128		81.5237	81.9162	28.3555
	345	32.6043	41.4581	48.5772	54.1766	43.7787	64.8513	21.2028	57.7374	40.0631		30.2224			345	78.6307	47.764	75.947	75.2613		70.7442		85.5096	85.1627	29.0634
	360	36.6472	39.8171	48.9852	51.9391	42.048	71.2082	22.4816	58.4936	42.3626		35.6737			360	80.6066	51.122	80.3671	77.1156		71.3635		88.1369	85.0726	34.3621
	375	39.2802	41.2083	49.035	55.3998	41.6407	73.4173	30.0403	60.9345	43.7984		30.7946			375	82.638	54.674	78.4816	77.0533		72.6321		88.1369	85.0125	39.1959
	390	45.3445	45.9561	48.627	58.8605	41.4914	75.7048	35.1963	64.2484	44.732		31.1911			390	87.2948	56.2778	77.8012	79.588		75.2293			85.5717	41.906
	405	48.414	51.3715	48.5275	59.776	40.6755	80.5494	36.9794	68.5521	46.0278		33.0941			405	92.007	60.2574	79.7801	80.1437		76.5279			87.4295	41.8452
	420	53.4116	60.4866	48.5275	61.1734	39.4274	83.6115	34.807	69.6585	44.732		30.8647			420	97.23	61.6394	79.1309	83.2342		74.58			87.3994	43.7867
	435	55.9068	64.317	48.1948	65.0918	39.4523	85.8983	35.3519	73.7286	46.4599		30.8297			435	99.2059	64.3202	80.9852	84.9949		75.9086			85.4382	42.4924
	450	53.904	70.344	46.5388	68.9605	41.6158	93.264	36.7087	74.3681	44.662		31.2612			450	100.588	64.2648	85.4676	88.7658		70.7142			85.7511	47.144
	465	53.904	69.5831	46.5886	69.0103	45.5343	94.9687	38.8399	77.2761	40.5996		32.1254			465	105.3	69.5987	89.8254	90.6201		66.8484			87.3827	51.3306
	480	51.9946	73.3575	48.2943	69.7757	49.9098	95.8217	40.3523	76.6922	41.9655		32.1254			480	109.363	77.0749	94.9259	92.4743		64.3113			87.8552	53.9192
	495	51.6888	79.4591	66.2403	69.3927	53.4209	94.9687	41.2053	84.4265	42.8647		32.1254			495	115.513	84.4402	96.1932	94.9467		62.3634			88.2081	57.9236
	510	52.8115	77.6688	68.5028	72.3466	56.0166	95.7439	41.6311	84.4265	41.569		32.1254			510	112.887	90.7562		96.7698		60.4154			91.1383	59.3394
	525	53.8035	79.4031	72.3963	67.4635	57.7467	95.7439	43.4921	88.441	40.1682		31.7283			525	115.513			99.2733		59.207			92.3368	63.4045
	540	55.4818	80.7197	77.538	73.1369	62.5059	96.1697	45.9719	99.8395	38.3352		32.5919			540	115.54					59.1469			92.2567	68.1776
	555	56.817	82.1295	77.538	73.9031	65.9915	96.0141	43.1029	100.885	38.7674		34.0978			555	118.843					58.4976			93.4551	77.6022
	570	57.3726	79.7836	79.2189	73.8782	66.3995	96.3627	41.3976	104.955	35.0665		34.0978			570	119.548					58.4976			94.6536	81.0202
	585	57.8091	79.4218	80.4919	74.2606	68.9952	96.207	40.5452	110.304	34.7751		35.4285			585	122.284								95.4991	86.3189
	600	59.1443	83.39	83.9526	75.9415	67.8218	97.9124	40.5452	109.898	36.5023		47.7557			600	123.61								96.7176	89.7369
	615	59.7745	83.7705	92.1477	77.2642	68.6121	98.8426	40.9717	113.851	39.736		50.7443			615	126.402								97.916	97.0986
	630	62.4076	83.4274	92.555	76.9558	69.4771	98.8426	46.3984	116.292	46.7751		55.8803			630	126.458								100.433	106.058
	645	63.3623	82.4726	96.3988	75.6082	74.9769	99.4614	50.8944	116.175	52.3783		57.5382			645	126.402								100.453	112.773
	660	62.0271	83.4087	101.899	75.6331	75.4347	101.322	52.5625	112.222	59.7445		60.6318			660	130.41								99.6077	120.964
	675	62.7134	87.6827	101.466	77.7966	75.8918	101.245	54.2679	111.583	66.0712		62.3241			675	133.09								100.806	129.033
	690	66.5064	88.313	103.987	77.3887	74.0622	100.081	55.5467	111.466	70.0636		63.2584			690	132.469								103.243	136.456
	705	69.1955	88.3503	105.742	77.7966	74.0622		56.3991	113.968	73.1922		67.3207			705	132.469								102.71	135.283
	720	74.6668	88.0818	111.774	77.7966	76.2748		57.7557	116.526	74.6281		70.7408			720	133.118								105.107	141.997
	735	76.17	89.0926	114.728	78.1293	77.7469		58.6087	116.526	75.4917		73.0753			735	137.125								105.912	145.294
	750	78.2101	89.8348	120.377	80.3177	78.5621		59.0345	116.409	76.3553		73.3323			750	141.188								106.678	154.011
	765	78.9897	90.7335	118.313	83.7784	81.6155		60.3913	114.257	78.2583		74.6631			765	141.838								107.031	158.076
	780	81.6787	91.2633	117.731	87.264	84.0371		62.6788	114.897	83.7915		75.5267			780	140.567								108.289	165.62
	795	85.4531	94.0083	119.004		83.6789		63.609	114.43	87.3866		76.3909			795	145.845								110.314	169.624
	810	85.5651	93.2101	121.043		82.3561		64.4614		89.6868		78.2583			810	149.231								111.119
	825	86.2513	98.5881	123.231		83.2965		59.2681		92.2783		81.2469			825	151.234								112.358
	840	89.3022	99.9793	125.826		84.6192		57.4856		96.8071		88.7293			840	155.863								115.328
	855	87.6238	98.357	130.586		88.5376		55.198		98.465		95.3481			855	160.037								116.446
	870	88.6532	99.349	133.997				52.2511		104.22		98.8039			870	161.985								118.883
	885	89.7386	101.102	135.27				47.4065		104.792		102.329			885	164.749								118.683
	900	89.3768	100.11	135.677				47.3287		107.99		105.819			900	166.131								120.314
	915	89.3395	103.448	140.819				50.042		112.916		112.73			915	166.864								121.845
	930	89.7759	106.898	145.503				53.1041		117.306		118.742			930	166.864								124.675
	945	89.1643	109.244	155.329				55.8175		121.66		120.937			945	168.135								127.958
	960	87.3927	111.034	159.172				58.1822		123.855		125.863			960									129.116
	975	85.3153	113.723	163.399				59.1903		133.275					975									131.24
	990	84.9721	117.404	166.403				62.601		142.018					990									132.339
	1005	84.6477	119.75	167.343				65.2365		142.228					1005									133.577
	1020	86.0389	121.522	169.406				69.5768		143.921					1020									134.736
	1035	86.6878	122.857	168.591				72.02		149.571					1035									136.7
	1050	85.6211	122.745	167.243				75.9344		153.529					1050									136.7
	1065	85.3339	124.386	168.999				80.0045		166.626					1065									138.331
	1080	84.2859		169.839				85.0048		166.521					1080									138.704
	1095	83.2378		171.52						170.046					1095									140.396
	1110	81.8093		172.867						176.887					1110									141.121
	1125	80.3808		174.956						179.011
	1140	78.9897		180.505						180.447
	1155			182.21						183.039
	1170			185.214						183.867
	1185			186.945						185.992
	1200			191.246						185.992
	1215			197.128						184.405
	1230			197.561						179.257
	1245			199.192						173.969
	1260			199.724						173.07
	1275			200.589						170.478
	1290			202.245						169.148
	1305			203.543						167.922
	1320			203.568						167.922
	1335			204.358						175.124
	1350			204.408						173.969
	1365			204.408						173.969
	1380			203.975						174.692
	1395			203.975						177.284
	1410			204.458						182.467
	1425			202.802						184.264
	1440			202.394						182.467
	1455			201.022
	1470			199.391
	1485			200.206
	1500			201.454
	1515			201.504
	1530			200.206
	1545			198.476
	1560			196.979
	1575			197.104
	1590			197.993
	1605			197.993
	1620			198.018
	1635			198.858
	1650			195.855
	Fig 2i	Speed (μm/15min)
		TG (-)	TG (+)
		2.30857	1.53726			Statistics
		3.94956	2.12368			two-sided Kolmogorov-Smirnov test
		4.57982	2.77083			p value	3.63e-09
		4.34867	2.77083
		4.46066	0.768629
		4.9976	-1.41579
		2.6517	1.35505
		1.33518	4.7123
		0.798238	-2.83157
		2.28991	-1.29431
		-0.231144	1.41579
		-0.954727	0.58642
		2.67036	-0.464947
		-1.90945	2.77083
		2.09609	6.71451
		-1.7343	3.47873
		1.82762	-1.47652
		0.324464	-0.58642
		-2.40189	3.29652
		-0.212481	0.707893
		-3.62509	-0.58642
		1.96545	2.0022
		3.06948	0.707893
		4.04287	5.29872
		2.63304	4.83377
		6.06431	2.7101
		3.06948	-0.0607363
		4.9976	1.94147
		2.49521	-1.29431
		-2.00277	4.65157
		0	4.18662
		-1.90945	2.58862
		-0.3058	4.00441
		1.1227	1.41579
		0.992055	4.06515
		1.67831	4.77304
		1.33518	9.4246
		0.555608	3.41799
		0.436447	5.29872
		1.33518	3.41799
		0.630263	7.36166
		2.63304	8.95966
		0.954727	6.71451
		-1.33518	8.19103
		0.686255	8.06956
		3.79307	7.4224
		2.68903	-1.17284
		5.47138	6.71451
		1.50316	3.29652
		2.0401	8.71671
		0.779574	4.06515
		2.68903	7.54387
		3.7744	4.00441
		0.111983	1.43744
		0.686255	4.82311
		3.05082	1.46517
		-1.67831	3.35794
		1.02938	2.70853
		1.08537	1.54834
		-0.361791	6.17738
		-0.0373277	1.54834
		0.436447	4.79539
		-0.6116	1.57607
		-1.77163	2.0314
		-2.07743	1.40972
		-0.343127	2.79171
		-0.324464	2.76398
		1.39117	1.38199
		0.648927	0.788034
		-1.06671	0.843485
		-0.287136	2.0314
		-1.04805	0.0277252
		-1.04805	2.11458
		-1.4285	0.677134
		-1.4285	0.788034
		-1.39117	0.677134
		3.05082	3.35794
		3.66242	3.55202
		2.3459	1.60379
		5.3034	3.97963
		-0.630263	1.38199
		3.03216	2.68081
		3.30063	-0.0554503
		-1.65965	5.33389
		1.02938	7.47619
		2.9575	7.36529
		1.31652	6.316
		2.0401	5.0382
		0.268472	5.71862
		5.75851	7.57288
		1.64098	6.4302
		-0.287136	-0.0623282
		3.44994	5.74978
		1.7343	8.2533
		-1.46583	0.711581
		1.48449	3.83319
		-2.3459	-1.392
		3.06948	8.19097
		2.40189	2.59701
		-1.64098	3.09044
		1.39117	1.8231
		4.74779	3.12161
		5.41538	0.649252
		9.11513	2.62817
		3.83039	1.88543
		6.02698	3.18393
		-0.76091	1.2985
		3.7744	3.12161
		6.10164	-0.0311641
		-1.79029	2.53468
		1.7343	4.42011
		1.31652	-1.88543
		1.40984	-0.680417
		-2.3459	1.97892
		-0.361791	-0.649252
		3.96822	1.85427
		0.380455	4.48244
		-0.343127	4.35778
		-0.954727	5.10053
		0.936063	1.26734
		4.27402	1.8231
		0.630263	3.18393
		0.0373277	3.09044
		-0.268472	5.65629
		1.01072	4.38895
		0.742246	1.88543
		0.898736	3.80202
		0.529766	3.77086
		2.74502	3.2151
		-0.798238	1.8231
		5.37806	3.2151
		1.39117	5.0382
		-1.62232	1.91659
		0.992055	4.38895
		1.75297	3.73969
		-0.992055	6.95479
		3.33796	2.47235
		3.44994	1.20501
		2.3459	4.42011
		1.79029	-0.0623282
		2.68903	1.85427
		3.68108	2.47235
		2.3459	5.00704
		1.77163	1.85427
		1.33518	-0.0623282
		-0.111983	2.53468
		1.64098	0.55576
		3.21773	3.09044
		3.21773	1.76077
		8.48827	3.77086
		6.54991	1.85427
		3.79988	1.85427
		3.41006	2.47235
		3.21773	1.8231
		2.63559	2.50352
		2.52038	1.88543
		4.84468	1.8231
		0	3.15277
		0.348615	2.50352
		0	-0.680417
		0.930237	3.83319
		-2.28697	1.85427
		1.93888	2.41003
		1.86047	3.15277
		2.47982	3.05928
		3.45126	2.53468
		0	1.14268
		0.852355	5.81211
		3.79988	5.0382
		9.57479	1.11152
		6.35694	-0.711581
		2.20909	5.00704
		2.28749	3.80202
		4.84456	2.47235
		3.06208	6.4302
		2.28686	6.46301
		7.3657	7.79166
		1.70471	5.19444
		0.852995	7.23249
		-0.852995	5.81371
		0.775113	5.22449
		0	1.29861
		0.425858	3.89583
		-0.155647	1.26857
		0.348615	3.24653
		-0.155647	2.56718
		1.70535	3.24653
		0.930237	3.89583
		0	4.54514
		0.618826	2.56718
		1.861	-1.29861
		-0.0778821	1.29861
		-1.16365	1.91787
		2.20909	1.29861
		1.35662	0.70939
		1.78323	3.21648
		0.426497	0.619263
		-0.967441	-1.26857
		0.696591	0.619263
		0.77459	1.26857
		0.504263	2.59722
		0	1.29861
		1.35673	-1.94792
		0.852355	1.32865
		-2.63559	-5.19444
		0.852995	-3.86579
		2.63559	-2.53714
		1.70471	-1.94792
		0	-1.94792
		2.79123	-1.20848
		2.71335	-0.060085
		2.55771	-0.649305
		1.93888	0
		1.93888	2.56718
		-1.59015	0
		-0.697347	3.89583
		1.27885	2.62726
		7.55867	3.21648
		5.15597	-1.26857
		1.78312	5.22449
		-2.17241	1.29861
		0.544941	2.53714
		1.35673	4.60522
		2.13121	3.86579
		1.51238	5.28457
		0.852995	1.97796
		0.425858	7.14236
		1.861	3.18644
		2.47982	5.84375
		-2.869	4.5151
		-1.70535	0.679348
		-0.852355	3.8057
		0	2.59722
		0.426497	5.1644
		5.42671	7.20244
		4.49595	9.6795
		1.66815	3.33665
		1.70535	5.19444
		1.27885	5.13436
		0.852355	4.69535
		1.35662	0.70939
		0.852995	5.87379
		0.425858	-1.97796
		1.35673	3.30661
		2.28749	2.68735
		0.930237	1.29861
		0.852355	3.27657
		-5.19329	3.24653
		-1.78248	3.30661
		-2.28761	1.94792
		-2.94688	3.98596
		-4.84456	2.62726
		-0.0778821	0
		2.71335	10.8279
		3.06208	1.7977
		2.71335	5.13436
		2.36474	6.9621
		1.00812	5.63345
		3.4107	7.67149
		2.63547	3.83575
		4.3403	3.83575
		2.44326	3.77566
		3.91432	4.3048
		4.07009	1.91787
		5.00032	3.74562
		1.29575	4.36488
		2.36948	1.85779
		-3.10489	6.34284
		2.91792	0
		3.19871	3.8057
		1.62282	1.20848
		2.1944	1.85779
		4.06233	1.76766
		5.20614	1.91787
		4.34247	-0.649305
		9.12907	3.24653
		6.50183	-0.0901275
		0.432132	-0.060085
		0.933691	0.559178
		-2.36948	1.85779
		2.80162	-0.0300425
		-0.934339	-1.96121
		-1.83229	0.312917
		-1.76286	1.63154
		-0.105061	0.472514
		-0.537193	0.352963
		1.86793	2.93018
		1.83294	1.19845
		2.29946	-0.0800933
		1.43585	1.19845
		0.933639	1.19848
		1.29575	0.845486
		-1.29575	1.21852
		1.72788	1.19845
		-1.7979	2.51713
		-4.06238	0.0200083
		1.36582	-0.845486
		0.899249	1.19848
		-1.29575	2.43697
		-1.40081	-0.533218
		-1.83294	2.39693
		0.432132	0.805439
		-3.70087	0.766042
		-0.291438	0.352314
		1.72723	1.25856
		3.23375	2.02458
		7.03908	0.805439
		5.60323	1.23853
		7.36615	2.97022
		6.32675	1.11836
		3.9923	2.437
		3.12869	-0.200293
		1.43585	1.63092
		0.863616	1.5314
		0.863616	2.83004
		1.90296	3.28249
		5.53321	1.1584
		3.59516	2.12409
		2.30011	1.09832
		2.5915	1.23853
		4.52885	1.1584
		1.65786	1.96452
		5.75517	0
		0.571582	1.63089
		3.19871	0.373002
		4.926	1.69165
		4.3894	0.725316
		4.35441	1.53726
		2.19435	2.12368
		9.42045	2.77083
		8.74316	2.77083
		0.210121	0.768629
		1.69284	-1.41579
		5.65016	1.35505
		3.95727	4.7123
		13.0976	-2.83157
		-0.105061	-1.29431
		3.52513	1.41579
		6.84085	0.58642
		2.12433	-0.464947
		1.43585	2.77083
		2.5915	6.71451
		0.828578	3.47873
		2.12503	-1.47652
		0	-0.58642
		-1.58783	3.29652
		-5.14795	0.707893
		-5.28805	-0.58642
		-0.898654	2.0022
		-2.5915	0.707893
		-1.33073	5.29872
		-1.22572	4.83377
		0	2.7101
		7.20226	-0.0607363
		-1.15565	1.94147
		0	-1.29431
		0.723518	4.65157
		2.5915	4.18662
		5.18299	2.58862
		1.79796	4.00441
		-1.79796	1.41579
		-0.326423	4.06515
		1.47088	4.77304
		0	9.4246
		1.00366	3.41799
		0	5.29872
		-1.40081	3.41799
		1.76292	7.36166
		1.90232	8.95966
		2.73159	6.71451
		3.70092	8.19103
		1.36577	8.06956
		1.00371	7.4224
		3.19871	-1.17284
		-0.759203	6.71451
		0.397094	3.29652
		0	8.71671
		2.29946	4.06515
		0.292034	7.54387
		0.362109	4.00441
		1.36577
		0.0350377
		0
		-1.75103
		0.968677
		1.03935
		1.07374
		1.40081
		3.16373
		1.90232
		0
		2.30011
		1.79725
		4.77466
		-1.0387
		0.863616
		-1.97304
		0
		1.07439
		-1.71599
		0
		1.14376
		-3.33881
		0
		6.2105
		12.3271
		5.4513
		-4.87907
		0.396446
		1.90302
		-2.22944
		-0.0349852
		0.431484
		0.864264
		0
		0
		0
		-0.397147
		0.863616
		1.50587
		0
		1.33079
		12.3271
		2.98859
		5.13606
		1.65786
		3.09365
		1.69225
		0.934287
		4.06233
		3.42013
		2.33445
		0.257048
		1.33073
		0.863616
		0.864264
		1.86733
		2.98859
		7.48245
		6.61884
		3.45576
		3.52513
		3.49015
		6.91087
		6.01157
		2.19505
		4.92594
		5.34894
		1.91828
		8.14017
		1.91828
		5.8716
		2.55771
		-0.522661
		1.04532
		0.872956
		2.26857
		0.639426
		-3.95332
		2.32418
		0.522661
		0.350294
		2.79123
		9.53579
		-0.522661
		0
		3.19713
		5.58247
		3.54743
		4.30362
		0.756191
		2.44094
		3.3139
		4.30362
		1.10649
		4.07009
		0.639426
		2.908
		-0.583824
		7.73428
		0
		4.01449
		11.3985
		1.04532
		4.07009
		5.34894
		-0.405897
		3.95332
		2.44094
		-0.116765
		-3.95332
		-0.639426
		-0.116765
		2.5021
		2.55771
		0
		-0.116765
		-2.15181
		0.639426
		-0.467059
	Fig 2j
		Time (min)	EC moving distace toward elongation direction (μm)	Change of lumen area (distal) (pixel2)	Change of lumen area (proximal) (pixel2)
		0	0	0	0
		5	3	-13	10
		10	4	17	64
		15	6	-24	91
		20	9	-83	-7
		25	9	-15	8
		30	12	-22	41
		35	13	-77	49
		40	17	-108	-6
		45	16	-61	-10
		50	18	-30	16
		55	16	-35	18
		60	16	-7	22
		65	16	29	71
		70	18	22	92
		75	22	-17	65
		80	24	23	86
		85	22	-16	54
		90	25	-29	6
		95	26	10	24
		100	26	-18	18
		105	27	-41	18
		110	30	-66	41
		115	32	-65	6
		120	36	-121	19
		125	37	-48	-10
		130	40	-70	-23
		135	36	-139	73
		140	43	-90	-31
		145	48	-224	-48
		150	48	-156	-89
		155	51	-163	-85
		160	51	-110	-37
		165	52	-87	9
		170	54	-80	120
		175	57	-92	64
		180	61	-71	111
	Fig 2k
		Time (min)	EC moving distace toward elongation direction (μm)											Change of lumen area (pixel2)
		-50	0	0	0	0	0	0	0	0	0	0		0	0	0	0	0	0	0	0	0	0
		-45	2.32941	0	1.45083	-0.995858	0.65	1.95	1.95	6.69125	1.40093	1.77583		-60	25	-17	94	6	-13	-17	42	0	-21
		-40	6.4903	1.45083	1.45083	1.75136	1.95	2.6	4.55	8.94291	3.92713	3.22667		-69	25	-33	37	17	17	6	33	0	-15
		-35	7.90397	3.46458	1.77583	3.16503	3.25	3.9	5.85	11.8446	5.11072	4.11458		-110	-59	-1	68	13	-24	-61	-5	0	-4
		-30	9.65534	5.0025	0.887917	4.16089	4.55	5.85	7.8	13.6204	5.54395	4.43958		-115	-39	15	23	11	-83	-56	30	0	27
		-25	12.4827	7.34125	1.77583	5.07663	6.5	5.85	9.75	14.1833	7.26202	6.45333		-91	-54	36	74	19	-15	-85	33	0	-1
		-20	15.3901	11.3687	2.66375	6.4903	8.45	7.8	10.4	15.1583	8.38786	8.22917		-121	-6	80	69	47	-22	-102	23	0	37
		-15	15.6477	12.2567	3.78958	6.90811	9.1	8.45	11.7	17.41	9.41332	8.87917		-114	7	110	82	80	-77	-122	68	0	63
		-10	15.6477	13.9454	6.45333	7.32593	9.75	11.05	12.35	17.735	8.60463	9.68		-102	-81	118	57	66	-108	-145	45	0	13
		-5	18.3949	15.3962	8.22917	11.069	10.4	10.4	11.05	20.3117	10.2214	11.4558		-135	-18	109	65	125	-61	-134	68	0	87
		0	17.897	16.5221	9.03	12.9806	11.7	11.7	13	22.6504	11.3473	11.7808		-130	-69	115	133	113	-30	-130	36	0	128
		5	22.0579	18.06	7.34125	15.31	11.7	10.4	14.3	25.8771	12.6321	10.8929		-141	-1	53	132	113	-35	-181	-3	0	171
		10	23.9695	19.2729	5.56542	18.0572	10.4	10.4	14.95	28.4537	14.6244	11.4558		-157	18	64	142	94	-7	-181	64	0	200
		15	24.5475	21.2867	6.69125	19.9688	10.4	10.4	16.9	31.9183	14.2489	10.33		-141	55	65	29	133	29	-139	61	0	240
		20	26.2989	22.2617	6.45333	22.7161	11.05	11.7	16.9	33.6942	15.4334	9.11708		-149	75	26	103	128	22	-121	63	0	202
		25	29.9619	22.8246	5.56542	23.6318	11.7	14.3	17.55	35.795	16.4002	10.2429		-163	64	33	114	117	-17	-120	-8	0	210
		30	31.2954	23.1496	6.45333	25.0455	11.7	15.6	18.85	40.9483	16.7757	9.68		-176	51	59	118	89	23	-124	4	0	147
		35	32.2112	25.6392	7.01625	25.0455	12.35	14.3	20.8	42.0742	18.3351	10.5679		-154	-46	50	35	110	-16	-206	8	0	141
		40	30.3797	28.5408	6.69125	25.9612	12.35	16.25	22.75	43.85	19.6774	12.5817		-149	-13	64	53	86	-29	-228	50	0	161
		45	31.6331	32.8933	7.81708	26.9571	13.65	16.9	26	44.9758	21.3949	13.4696		-149	-14	74	50	99	10	-228	46	0	120
		50	33.0468	36.12	8.14208	28.7886	13.65	16.9	27.95	46.4267	23.1707	15.4833		-141	-84	78	5	96	-18	-189	88	0	170
														Distal	Distal	Proximal	Proximal	Proximal	Distal	Distal	Distal	Distal	Distal
	Fig 2l
		TG (-)			TG (+)
		Change of lumen area (pixel2)	Deceleration/No deceleration		Change of lumen area (pixel2)	Deceleration/No deceleration
		55	Deceleration		100	Deceleraiton				Statistics
		293	Deceleration		102	Deceleraiton				two-sided Kolmogorov-Smirnov test
		112	Deceleration		101	Deceleraiton				p value	0.795
		11	Deceleration		-15	No deceleration
		36	Deceleration		-30	No deceleration
		42	Deceleration		-110	No deceleration
		93	Deceleration		53	No deceleration
		95	Deceleration		-74	No deceleration
		170	Deceleration		6	No deceleration
		58	Deceleration		-32	No deceleration
		260	Deceleration
		-148	No deceleration
		-56	No deceleration
		0	No deceleration
		-73	No deceleration
		-142	No deceleration
		-66	No deceleration
		-52	No deceleration
		-19	No deceleration
		-117	No deceleration
		-175	No deceleration
		-205	No deceleration

## Sheet: Fig3
	Fig 3c
		Pressure load										Pressure release
		Lumen area (pixel2)										Lumen area (pixel2)
		Pre	Post			Statistics						Pre	Post			Statistics
		1597	1835			two-sided Wilcoxon signed rank test						1154	702			two-sided Wilcoxon signed rank test
		2095	2237			p value	0.002441					1970	1054			p value	0.0009766
		1488	2454									2541	1888
		1283	1517									3446	2162
		287	1027									3112	2185
		67	783									2297	1053
		10	207									2319	1391
		1728	2445									2335	1432
		259	1035									728	313
		680	1179									499	138
		722	435									916	638
		101	742
		17	491
	Fig 3d
		Time (min)	Branch elongation (μm)
		-180	-32.2596
		-165	-27.5197
		-150	-25.3416
		-135	-22.2841
		-120	-18.4236
		-105	-16.7544
		-90	-14.6134
		-75	-13.3013
		-60	-14.5252
		-45	-9.86152
		-30	-5.17263
		-15	-1.26168
		0	0
		15	1.87132
		30	-2.01444
		45	-9.26445
		60	-19.2525
		75	-25.392
		90	-17.5953
		105	-31.0987
		120	-39.7741
		135	-48.0167
		150	-51.4565
		165	-56.7173
		180	-56.2965
		195	-55.3549
		210	-45.0096
		225	-31.8766
		240	-17.0108
		255	-12.1834
		270	-10.9343
		285	-7.38118
		300	-2.57832
		315	1.89125
		330	3.64926
		345	3.95671
		360	6.05929
	Fig 3e																											Statistics
		Left panel (Pressure load (+))																										two-sided Wilcoxon signed rank test with a Bonferroni correction
				Branch elongation (μm)
			(-)	29.9142	20.0736	47.4702	25.3457	34.4361	32.5032	37.05	23.4	20.8	-3.74281	24.2497	31.1321	32.2596	41.9052	30.0808	34.3272	2.63867	11.4074	-28.5077	15.104	14.2576
			load	-9.1325	8.47424	12.3553	-24.0436	-14.9553	-22.101	7.8	5.2	5.85	-77.8976	-72.9627	-45.1513	-56.2965	-20.5096	-101.977	-38.4144	-40.5603	-4.95819	-70.4993	0.506846	-62.1547						(-)	load	release
			release	30.0555	5.84952	50.0595	40.2903	27.2968	29.9064	16.9	29.25	14.3	70.8031	28.994	63.3253	62.3558	46.6445	83.3034	36.9712	67.0666	27.9466	62.3547	28.0131	43.8273					(-)	x	2.862e-06	0.03807
																													load	x	x	5.73e-06
																													release	x	x	x
		Right panel (Pressure load (-))																										Statistics
				Branch elongation (μm)																								two-sided Wilcoxon signed rank test with a Bonferroni correction
			(-)	38.1528	26.0762	31.6131	46.1929	30.5923	25.1816	50.9203	36.7324	24.8087	39.9045	-16.2277	8.63165	18.9793	23.4005	25.88	38.4366	27.1745	23.1914	25.9069
			(-)	37.5759	32.3261	24.2819	31.1643	38.0651	34.5309	-18.3392	53.4902	5.03183	-3.0302	5.86034	12.568	30.8389	20.4232	7.38859	26.6666	35.2302	22.3052	14.5264
			(-)	18.288	27.9368	20.7267	27.4371	28.8763	-25.7657	-52.6815	48.045	29.9933	9.41421	-38.4217	11.4677	43.4453	9.57928	4.64027	37.0824	21.0505	18.2325	9.69799								(-)	(-)	(-)
																													(-)	x	1	0.06123
																													(-)	x	x	0.23964
																													(-)	x	x	x
	Fig 3f
		Time (min)	EC moving distance toward elongating direction (μm)
		-50	-30.225	-7.36644	-25.56	-21.5278	-11.5841	-20.8224	-23.5941	-21.8584	-27.3589	-14.5484	-24.1019	-9.82446	-2.83169
		-45	-27.625	-8.23283	-22.5264	-19.2386	-11.1789	-13.9502	-23.5936	-22.4758	-26.2477	-13.8822	-22.8803	-9.04748	-1.50005
		-40	-27.95	-6.93212	-20.3629	-15.8781	-9.4875	-12.4985	-15.321	-21.956	-27.5072	-13.4748	-26.1566	-7.04891	-3.16628
		-35	-28.925	-4.33212	-16.0307	-13.3526	-8.18816	-13.0126	-9.80552	-17.9609	-25.0261	-11.8464	-26.5451	-7.82588	-1.33388
		-30	-26.65	-5.19715	-14.7307	-10.101	-7.75482	-11.1367	-12.8693	-14.4859	-23.5082	-10.7353	-24.2681	-8.04819	1.66398
		-25	-25.025	-5.19928	-12.1321	-6.61266	-6.03655	-8.50342	-8.27315	-12.8292	-19.3988	-9.66197	-24.5465	-7.04891	0.442383
		-20	-22.1	-2.6	-10.4	-5.26798	-5.16989	-7.65591	-4.59619	-10.2959	-16.659	-7.73701	-23.4911	-7.04891	1.44167
		-15	-12.675	-1.30071	-5.63425	-3.36048	-4.30388	-6.29431	-3.37085	-6.62584	-14.2158	-6.108	-22.0472	-4.05105	1.21936
		-10	-8.125	-1.30071	-3.03497	-1.43524	-3.43786	-4.5085	-1.2258	-3.47513	-7.25638	-4.8864	-23.7134	-3.27407	-0.00224321
		-5	-3.9	-0.00142274	-2.6	-2.88857	-0.88042	-1.87518	-0.613132	-0.746715	-2.88783	-0.814197	-24.3242	-2.4971	1.44167
		0	0	0	0	0	0	0	0	0	0	0	0	0	0
		5	1.3	6.93212	7.79145	5.32388	1.73203	2.1461	2.75772	4.80735	1.48072	3.70202	6.55263	0.776974	0.0561391
		10	1.3	14.7307	9.96074	4.57803	3.4922	1.41508	4.90276	9.80962	0.0360047	3.6648	15.9931	1.16546	2.16475
		15	-0.325	19.065	10.8286	0.146113	3.14136	1.32507	4.59619	12.0181	0.184065	3.62758	18.0478	1.38777	1.16546
		20	-0.65	21.6671	11.2607	2.0717	5.7263	0.991001	4.28963	12.8623	0.998262	2.66449	20.3248	1.16546	3.55252
		25	-0.975	24.2693	11.2593	4.70551	6.57923	-0.0366604	3.06382	13.9341	0.998262	2.40598	18.7147	1.16546	3.49638
		30	-1.625	26.4378	9.95932	3.76135	7.02564	-1.39839	7.04734	14.779	1.96135	2.70232	17.4931	1.16546	3.33021
		35	-1.95	29.0392	9.09358	0.854143	7.02564	-1.06432	8.27315	14.9739	2.21986	3.10911	15.6607	0.554661	3.94101
		40	-2.6	26.8714	7.36075	-2.39804	6.09089	-3.5175	8.27315	14.8763	3.88609	3.92392	13.606	2.38706	3.94101
		45	-1.625	28.6028	7.36075	-3.72408	6.11838	-1.39839	8.27315	15.4932	4.7009	4.33072	9.33042	1.55395	2.94172
		50	0.975	28.17	7.36217	-2.14327	6.98439	-2.33591	6.74124	16.4355	5.10769	4.479	5.60948	1.55395	2.55324
		55	-0.325	29.9042	6.49501	-3.83273	6.59296	-4.03158	0.612673	17.5072	4.7009	4.8864	4.16557	2.16475	1.33164
		60	0.65	31.2049	6.49501	-0.708031	6.55171	-5.30317	1.2258	17.5072	6.62586	4.8864	2.94397	1.94244	1.2755
		65	0	31.2049	9.52856	-1.09027	6.09089	-7.51242	0.612673	17.0848	5.9225	5.29381	3.55477	1.72012	0.720835
		70	-2.925	32.5035	6.49288	1.94442	6.09089	-9.7223	7.38964e-14	17.0848	5.95972	5.44187	1.88854	2.55324	1.72012
		75	-0.65	35.1042	8.22713	3.16197	4.79154	-11.5073	-2.14504	18.579	6.51541	4.8864	1.66623	2.33092	4.16332
		80	-1.625	33.8042	7.7943	7.50442	2.58493	-13.203	-3.67696	18.2539	6.9222	4.479	1.05543	1.33164	4.3295
		85	-0.325	33.8056	9.09358	12.9781	2.57118	-14.9888	-5.20887	18.7739	6.9222	2.18386	-0.6108	0.720835	4.88416
		90	0	36.4049	11.2629	13.8773	3.4647	-18.3795	-6.12811	19.0982	5.81166	1.77706	-1.8324	0.943148	4.66185
		95	0	37.2714	12.5622	16.2207	2.16536	-21.0128	-6.43467	19.1957	4.59006	1.77706	-1.61009	2.77555	6.49425
		100	0.65	39.8721	16.4622	18.019	0.866014	-25.4318	-7.35391	19.0008	4.44178	0.555464	-0.388487	4.16332	8.88131
	Fig 3g
		After pressure loading (min)	Speed (μm/5min)
		"-50-0"	3.0225
		"-50-0"	0.736644
		"-50-0"	2.556
		"-50-0"	2.15278			Statristics
		"-50-0"	1.15841			two-sided Wilcoxon signed rank test with a Bonferroni correction
		"-50-0"	2.08224
		"-50-0"	2.35941				p value
		"-50-0"	2.18584					"-50-0"	"0-50"	"50-100"
		"-50-0"	2.73589				"-50-0"	x	0.024171	0.007323
		"-50-0"	1.45484				"0-50"	x	x	0.28272
		"-50-0"	2.41019				"50-100"	x	x	x
		"-50-0"	0.982446
		"-50-0"	0.283169
		"0-50"	0.0975
		"0-50"	2.817
		"0-50"	0.736217
		"0-50"	-0.214327
		"0-50"	0.698439
		"0-50"	-0.233591
		"0-50"	0.674124
		"0-50"	1.64355
		"0-50"	0.510769
		"0-50"	0.4479
		"0-50"	0.560948
		"0-50"	0.155395
		"0-50"	0.255324
		"50-100"	-0.0325
		"50-100"	1.17021
		"50-100"	0.909999
		"50-100"	2.01623
		"50-100"	-0.611838
		"50-100"	-2.30959
		"50-100"	-1.40951
		"50-100"	0.256535
		"50-100"	-0.0665914
		"50-100"	-0.392353
		"50-100"	-0.599797
		"50-100"	0.260937
		"50-100"	0.632807
	Fig 3h
		Time (min)	EC moving distance toward elongating direction (μm)
		-50	-9.10757	-0.870657	-12.9978	-9.68925	10.4014	10.0446	0.935368	3.45087
		-45	-6.51609	-1.30142	-12.1314	-8.72041	10.4014	8.74523	0.50204	3.43703
		-40	-4.87876	-3.03568	-9.96501	-8.72041	10.4014	7.87922	0.921492	3.89801
		-35	-2.93307	-1.73639	-8.2314	-7.94076	8.66786	7.86534	0.0416089	0.866009
		-30	-2.60394	-0.869233	-7.79785	-4.64766	6.93431	6.55213	-0.838903	2.59868
		-25	-2.29144	-0.869233	-7.36431	-5.61708	6.06715	3.49241	-0.405575	0.433329
		-20	-1.62902	-0.00142381	-5.63283	-5.80597	4.33361	3.05973	-0.419451	0.447166
		-15	-0.987387	1.29857	-4.76502	-3.67882	2.6	1.32707	-0.419451	-0.405656
		-10	-3.24973	-1.73639	-2.59786	-2.51344	-0.434972	-0.879883	-0.447184	-1.70499
		-5	-4.87876	-1.30142	-1.29858	-0.764948	-0.43426	-0.433328	-0.0138558	0.433329
		0	0	0	0	0	0	0	0	0
		5	-0.662414	2.59644	-2.60498	-0.634321	-0.429991	-0.50269	-2.24921	-12.072
		10	-1.29989	3.46218	-2.60498	0.924991	-2.59857	0.363966	-2.70962	-11.2054
		15	-3.57886	3.89146	-0.87143	0.531631	-2.59786	-0.488813	-2.23533	-8.16019
		20	-7.47854	5.19359	1.72928	3.63526	-1.72928	-0.0277532	-2.66801	-3.40936
		25	-7.8243	7.35932	2.59502	2.65878	-2.5943	1.28546	-2.23533	-0.378005
		30	-7.8243	7.79287	3.02714	2.86267	-0.42928	3.91186	-1.78813	2.19302
		35	-11.0782	9.09501	2.5943	2.46902	-1.29644	6.5244	-1.77427	3.05968
		40	-11.074	9.96146	6.06288	3.81709	-2.59573	7.41814	-2.19372	3.89801
		45	-14.3196	10.3943	8.66075	4.98246	-3.02928	8.31255	-1.31319	6.46904
		50	-14.6487	13.8586	9.96146	5.36876	-1.29573	9.61188	-1.29933	8.60673
		55	-12.3573	15.1586	11.695	6.3376	0.870718	10.0307	-0.852779	10.7451
		60	-9.75751	15.5914	13.8615	5.94394	3.46929	10.464	-0.433328	9.47339
		65	-7.49517	12.5593	16.0278	5.94394	6.93716	10.8973	-0.866656	10.7589
		70	-6.84938	9.95932	18.6264	5.36169	9.10426	9.16468	-1.73266	10.7865
		75	-4.57041	15.1572	19.4921	4.7715	11.705	9.16468	-2.15211	12.9242
		80	-6.19527	17.7579	20.3593	5.74741	15.6064	9.62574	-2.16599	12.9381
		85	-0.670725	19.925	24.2607	10.9785	16.4735	9.59801	-0.825047	13.7626
		90	0.300039	19.4893	32.495	12.5301	18.2071	10.0446	-0.405575	14.6984
		95	-0.037401	22.09	37.6921	13.3022	19.0721	10.4917	-1.27158	13.7764
		100	1.59162	22.9543	40.2914	14.0742	17.7728	8.75908	-0.852779	12.8827
	Fig 3i
		After pressure releasing (min)	Speed (μm/5min)
		"-50-0"	0.910757
		"-50-0"	0.0870657
		"-50-0"	1.29978
		"-50-0"	0.968925			Statristics
		"-50-0"	-1.04014			two-sided Wilcoxon signed rank test with a Bonferroni correction
		"-50-0"	-1.00446
		"-50-0"	-0.0935368				p value
		"-50-0"	-0.345087					"-50-0"	"0-50"	"50-100"
		"0-50"	-1.46487				"-50-0"	x	0.9218	0.04686
		"0-50"	1.38586				"0-50"	x	x	0.9218
		"0-50"	0.996146				"50-100"	x	x	x
		"0-50"	0.536876
		"0-50"	-0.129573
		"0-50"	0.961188
		"0-50"	-0.129933
		"0-50"	0.860673
		"50-100"	1.62404
		"50-100"	0.909572
		"50-100"	3.033
		"50-100"	0.870541
		"50-100"	1.90686
		"50-100"	-0.08528
		"50-100"	0.0446555
		"50-100"	0.427602
	Fig 3l
		Branch length (μm) (left panel)								Tip expandability (right panel)
	Y27632	(-)	(+)	(+)					Y27632	(-)	(+)	(+)
	TG	(-)	(-)	(+)					TG	(-)	(-)	(+)
		192.428	83.385	290.969						0.0427205	0.232718	0.0658914				Statistics
		150.626	86.105	178.935						0.0954349	0.162307	0.062872				two-sided Mann-Whitney U test with a Bonferroni correction
		258.199	123.415	599.756						0.0238403	0.111413	0.0186415
		136.424	164.646	340.9						0.098897	0.0626055	0.0550015			Branch length	p value
		111.804	256.973	351.116						0.0670818	0.0438465	0.0503471				Y27632/TG	"(-)/(-)"	"(+)/(-)"	"(+)/(+)"
		145.956	84.6712	402.325						0.103127	0.137304	0.0883705				"(-)/(-)"	x	9.03e-08	2.337e-06
		133.774	168.051	188.158						0.0680263	0.0950375	0.196738				"(+)/(-)"	x	x	6.6e-16
		183.732	107.881	215.667						0.151059	0.135248	0.0655738				"(+)/(+)"	x	x	x
		100.904	126.472	213.197						0.176285	0.0993287	0.0894965
		445.28	166.02	156.969						0.028421	0.138218	0.0812107
		171.156	264.979	271.72						0.0392572	0.116796	0.0576419
		188.239	207.173	232.343						0.118125	0.0726544	0.0529867			Tip expandability	p value
		153.326	93.0813	365.962						0.038048	0.169867	0.0638096				Y27632/TG	"(-)/(-)"	"(+)/(-)"	"(+)/(+)"
		209.539	103.757	200.998						0.0540936	0.20195	0.119625				"(-)/(-)"	x	5.22e-06	0.02631
		220.519	95.6887	155.045						0.0726882	0.152901	0.162048				"(+)/(-)"	x	x	1.827e-10
		88.07	212.868	318.358						0.151694	0.0822108	0.0175594				"(+)/(+)"	x	x	x
		79.0312	92.9125	244.342						0.0641371	0.138512	0.0613892
		185.481	148.285	303.215						0.150694	0.184878	0.0829635
		327.144	112.716	162.544						0.0364705	0.105207	0.15148
		264.985	149.771	232.839						0.0489199	0.0933118	0.0480175
		176.786	191.119	202.639						0.0869185	0.0527307	0.0742799
		251.834	219.064	361.131						0.0946421	0.0573456	0.031912
		262.336	178.295	547.403						0.0525825	0.0646369	0.0274971
		264.373	283.926	158.903						0.0918977	0.0797336	0.0950508
		443.455	182.539	250.14						0.037875	0.0498532	0.061812
		250.51	278.439	206.265						0.0253358	0.0701254	0.0473314
		200.834	348.806	178.694						0.0375737	0.0394202	0.13779
		412.051	259.998	235.115						0.0349111	0.0304068	0.0723129
		302.596	287.165	528.273						0.0526157	0.0701884	0.0214269
		204.706	204.363	148.505						0.0693222	0.213643	0.104115
		191.942	269.66	107.245						0.066127	0.109106	0.10425
		247.201	144.811	204.784						0.0510134	0.0781654	0.0545958
		235.903	196.87	265.026						0.0793808	0.116559	0.113589
		384.225	163.268	170.66						0.025594	0.132166	0.0778606
		191.376	169.213	117.681						0.0744721	0.123831	0.127905
		221.416	121.816	275.42						0.051122	0.51797	0.0507422
		279.5	240.995	289.267						0.0456084	0.0726156	0.0305559
		109.847	181.794	197.64						0.0719697	0.111932	0.164926
		120.162	143.974	357.129						0.0632764	0.120616	0.0247497
		192.439	105.33	416.701						0.0331211	0.142629	0.0192078
		308.79	122.775	215.227						0.0362069	0.131086	0.029039
		187.31	93.3975	62.5125						0.0806354	0.391361	0.382023
		185.826	191.39	326.059						0.0620172	0.0837487	0.0306693
		320.476	145.151	475.895						0.0872166	0.0980992	0.0717411
		156.426	195.68	224.089						0.108689	0.0366348	0.143414
		130.866	143.334	451.942						0.0639993	0.147081	0.0277963
		149.866	189.673	314.469						0.129752	0.0708456	0.0843216
		179.722	247.379	455.716						0.07422	0.0643595	0.0169641
		229.831	172.213	365.62						0.0771299	0.0920701	0.0445764
		102.948	150.843	466.029						0.097221	0.0775379	0.0599767
		202.55	116.674	401.331						0.0806484	0.149991	0.0237203
		131.815	134.704	166.021						0.252895	0.143499	0.0931305
		107.745	149.477	435.938						0.109931	0.165757	0.0346467
		242.078	117.664	410.142						0.0309818	0.0906986	0.0735411
		397.006	80.7188	729.62						0.0384331	0.337076	0.028475
		273.61	146.868	549.393						0.0465902	0.124569	0.00938106
		235.269	153.976	407.225						0.0804014	0.124601	0.0282999
		295.436	182.241	467.582						0.056449	0.027815	0.0811741
		261.642	172.856	365.544						0.0663713	0.0936068	0.0416008
		173.571	65.4813	154.061						0.0548462	0.215306	0.326165
		221.221	209.776	486.894						0.0608572	0.228927	0.0644642
		128.239	249.04	399.885						0.130047	0.0933343	0.105288
		94.1262	133.095	247.216						0.257852	0.0753927	0.0368104
		200.547	178.891	227.075						0.0750545	0.0560921	0.0453937
		189.291	129.005	321.405						0.169134	0.242125	0.0283136
		318.054	124.74	376.447						0.0229165	0.0801667	0.0306136
		301.066	90.6963	472.507						0.0393885	0.0668979	0.0427387
		188.252	61.1038	545.135						0.136887	0.30919	0.0146824
		235.123	127.479	451.457						0.0323383	0.143519	0.0264046
		96.055	117.501	231.442						0.189478	0.180809	0.0720676
		174.02	181.905	549.04						0.144557	0.104667	0.0277015
		157.42	134.169	378.56						0.135688	0.1118	0.0599479
		103.115	188.269	369.994						0.0737376	0.220705	0.0563804
		214.366	210.188	222.801						0.0812184	0.137941	0.0595071
		230.6	222.324	310.086						0.0586332	0.0355594	0.0436034
		140.919	101.214	167.978						0.0675546	0.0665073	0.0599951
		122.386	129.79	165.648						0.210558	0.149512	0.105646
		240.294	114.831	203.774						0.140549	0.287593	0.0433757
		306.726	107.891	202.926						0.0644361	0.183187	0.0741747
		143.729	142.314	148.631						0.129289	0.242937	0.0828296
		227.913	154.05	336.764						0.0712993	0.0633743	0.0482534
		167.877	182.185	174.191						0.134851	0.0689538	0.118784
		107.761	208.796	150.421						0.185595	0.0551946	0.124927
		155.071	111.502	497.533						0.147096	0.0951243	0.0452929
		197.266	72.75	139.966						0.0448066	0.0859107	0.0680144
		201.419	125.427	197.998						0.101786	0.0918812	0.191697
		106.934	113.089	229.348						0.219625	0.136721	0.0331525
		276.194	148.371	343.236						0.016318	0.212621	0.0555898
		188.983	204.764	203.938						0.0882467	0.0348016	0.117101
		100.941	46.67	247.615						0.123834	0.328346	0.0406996
		151.312	219.659	251.54						0.233658	0.0369014	0.0427483
		293.729	95	134.294						0.0285476	0.197243	0.104066
		218.355	117.007	294.621						0.0362057	0.0488882	0.0424274
		267.854	145.912	251.111						0.122762	0.0731695	0.0966528
		234.954	170.991	315.075						0.0785518	0.0516917	0.0438204
		186.852	171.989	215.784						0.113923	0.0567642	0.0986485
		161.424	55.0563	228.846						0.0774359	0.749234	0.0610691
		184.252	101.352	175.121						0.0383771	0.0664163	0.0952316
		223.834	198.83	155.988						0.0789902	0.0641128	0.0358373
		178.36	99.1375	209.488						0.035465	0.315219	0.0377383
		211.974	166.104	359.14						0.0805771	0.131641	0.0683817
		261.396	121.554	180.087						0.0632116	0.250209	0.111921
		147.912	120.396							0.0558069	0.128423
		174.629	88.4262							0.0845115	0.172553
		337.039	112.305							0.0689279	0.113508
		169.853	68.065							0.0724622	0.387406
		245.204	172.928							0.0901172	0.0950756
		287.632	87.785							0.0460944	0.297326
		131.844								0.142529
		131.414								0.126905
		349.739								0.0918897
		159.726								0.0569733
		422.106								0.0482071
		123.284								0.0912529
		448.62								0.0688171
		213.499								0.107958
		217.306								0.0929305
	Fig 3m
		Branch length (μm) (left panel)								Tip expandability (right panel)
	Blebbistatin	(-)	(+)	(+)					Blebbistatin	(-)	(+)	(+)
	TG	(-)	(-)	(+)					TG	(-)	(-)	(+)
		341.435	182.731	188.766						0.116032	0.185393	0.122551				Statistics
		283.684	134.455	351.153						0.1833	0.144773	0.030725				two-sided Mann-Whitney U test with a Bonferroni correction
		171.031	67	408.874						0.127953	0.514499	0.0443554
		355.371	137.942	164.593						0.048036	0.181546	0.0768886			Branch length	p value
		276.734	124.198	271.484						0.102058	0.14541	0.0734531				Blebbistatin/TG	"(-)/(-)"	"(+)/(-)"	"(+)/(+)"
		384.809	192.354	330.037						0.0524287	0.103577	0.0702071				"(-)/(-)"	x	9.69e-07	0.07326
		253.355	187.559	282.558						0.274812	0.143498	0.0526017				"(+)/(-)"	x	x	9.48e-10
		153.77	135.721	322.512						0.0692161	0.191043	0.114484				"(+)/(+)"	x	x	x
		331.391	84.53	165.549						0.0700106	0.168767	0.113134
		287.632	88.6713	309.919						0.096444	0.227744	0.0201918
		342.35	61.4537	217.404						0.133283	0.334538	0.0758978
		517.69	117.805	138.294						0.0907475	0.104234	0.0937661			Tip expandability	p value
		312.072	186.455	210.895						0.162531	0.16884	0.1411				Blebbistatin/TG	"(-)/(-)"	"(+)/(-)"	"(+)/(+)"
		249.531	273.233	590.556						0.0554438	0.125516	0.0527254				"(-)/(-)"	x	0.000618	0.576
		462.11	68.065	219.393						0.0369406	0.220929	0.0851288				"(+)/(-)"	x	x	4.11e-07
		342.24	84.8713	163.75						0.0509377	0.193558	0.211617				"(+)/(+)"	x	x	x
		294.484	156.655	313.951						0.0475294	0.0599777	0.0463551
		262.871	204.941	195.923						0.0634537	0.162435	0.085727
		341.011	189.506	304.593						0.0407528	0.0693374	0.0737991
		233.218	191.515	380.051						0.0672402	0.0785943	0.0402013
		352.68	134.28	258.614						0.0616225	0.111026	0.102219
		221.317	179.08	520.24						0.0834444	0.0985286	0.0551322
		124.53	117.526	233.164						0.28962	0.0656158	0.0957422
		257.251	164.336	454.308						0.0684594	0.124072	0.0428866
		231.02	219.861	310.04						0.0730957	0.183356	0.0849178
		296.514	318.164	500.433						0.0824481	0.0586036	0.105746
		188.286	146.895	332.735						0.0638335	0.157942	0.0738561
		155.694	130.845	119.386						0.0683944	0.124009	0.0866565
		187.446	106.888	374.335						0.0635731	0.0832081	0.0580781
		238.307	192.699	267.441						0.0785924	0.100598	0.0681336
		207.066	119.386	418.077						0.037431	0.156178	0.0763736
		287.75	209.079	420.946						0.0717014	0.0656287	0.0666982
		226.06	363.586	503.197						0.0932768	0.0230626	0.0477149
		314.585	245.105	289.744						0.0648665	0.143368	0.0527694
		124.38	118.914	488.121						0.0743776	0.125869	0.0665635
		218.595		375.034						0.063364		0.122022
		130.216		231.183						0.324469		0.101228
		130.347		443.071						0.130962		0.0381125
		239.495		369.565						0.0969884		0.0439055
				160.701								0.128403
				416.841								0.0682832
				425.095								0.0599778
				377.262								0.0844342
				127.726								0.193006
				225.61								0.0532872
				213.615								0.100079
				455.676								0.0293533
				409.194								0.0551979
				352.105								0.0756841
				249.311								0.0877775
				475.069								0.029122
				477.968								0.0533727
				340.606								0.0627654
				191.906								0.0788387
				212.062								0.0625205
				273.772								0.104766
				223.809								0.113159
				141.521								0.0735018
				436.431								0.0602321
				175.752								0.0972323
				484.359								0.0283025
				379.975								0.031487
				411.491								0.0256676
				388.879								0.038489

## Sheet: Fig4
	Fig 4c
		Control	Radial growth (μm)	mean	SD					APB5	Radial growth (μm)	mean	SD
		P1	768.293							P1	1032.13
			965.508								834.729					Statistics
			824.445								1083.82					two-sided Welch's t test
			896.797	863.76	85.8365						755.187	926.465	156.712			p value
		P2	844.194							P2	994.448					P1	0.514079
			1039.41								1057.7					P2	0.460074
			1159.45								1009.1	1020.42	33.1088			P3	0.00116277
			664.998	927.011	217.691					P3	1084.09					P4	0.0165554
		P3	1507.55								1019.02
			1587.55								1071.08
			1439.39								901.256	1018.86	83.2919
			1777.67	1578.04	146.212					P4	1428.47
		P4	1915.27								1779.3
			2024.03								1922.82
			1947.85	1962.38	55.8147						1198.67
											1630.69
											1646.71	1601.11	256.893
	Fig 4e		Frequency
		Diameter (μm)	Control	APB5
		3.78788	0.154787	0.103095
		7.57576	0.213694	0.0906926
		11.3636	0.235436	0.102847						mean	SD
		15.1515	0.19314	0.132734		Statistics			Control	13.4037	11.0647		Statistics
		18.9394	0.0831515	0.101532		two-sided Kolmogorov-Smirnov test			APB5	22.6686	15.2282		two-sided Mann-Whitney U test
		22.7273	0.0485336	0.0993994		p value	0.001493						p value	<2.2e-16
		26.5152	0.0243925	0.0804222
		30.303	0.0127961	0.0701873
		34.0909	0.00878586	0.0575358
		37.8788	0.00449004	0.0356445
		41.6667	0.00333611	0.0316998
		45.4545	0.00249066	0.021145
		49.2424	0.00212506	0.0168449
		53.0303	0.00148526	0.0130424
		56.8182	0.00122248	0.00955969
		60.6061	0.000925429	0.00977291
		64.3939	0.00110823	0.00746295
		68.1818	0.00110823	0.0049753
		71.9697	0.000674078	0.00341164
		75.7576	0.000559827	0.00259426
		79.5455	0.000571252	0.00149259
		83.3333	0.000411302	0.00195458
		87.1212	0.000365601	0.000852909
		90.9091	0.000319901	0.000675219
		94.697	0.000308476	0.000390917
		98.4848	0.000479852	3.55379e-05
		102.273	0.000422727	0
		106.061	0.000502702	0
		109.848	0.000434152	0
		113.636	0.000297051	0
		117.424	0.000331326	0
		121.212	0.000148526	0
		125	0.000125676	0
		128.788	0.000148526	0
		132.576	0.000159951	0
		136.364	0.00011425	0
		140.152	0.000137101	0
		143.939	0.000171376	0
		147.727	3.42751e-05	0
		151.515	5.71252e-05	0
		155.303	7.99753e-05	0
		159.091	7.99753e-05	0
		162.879	5.71252e-05	0
		166.667	0	0
		170.455	0	0
	Fig 4i
		Branch length (μm)
		Pericyte (-)	Pericyte (+)
		133.089	412.009			Statistics
		261.157	217.838			two-sided Mann-Whitney U test
		271.998	234.936			p value	0.001415
		294.069	363.954
		348.355	209.631
		206.386	171.705
		200.129	278.416
		376.451	218.335
		220.287	202.985
		284.729	289.571
		175.308	94.48
		231.75	155.815
		139.519	108.541
		183.205	90.975
		296.079	507.001
		114.025	92.8787
		210.835	135.52
		207.94	74.33
		158.868	438.751
		395.239	520.037
		210.542	204.133
		289.139	418.705
		188.949	430.879
		356.129	588.879
		129.156	641.241
		101.681	430.474
		139.866	82.0063
		339.781	183.324
		287.255	368.597
		223.624	552.128
		263.972	413.236
		183.29	245.156
		122.436	438.638
			410.024
			457.596
			265
			413.957
			539.375
			564.076
			552.484
			532.945
			280.85
			331.25
			620.988
			411.166
			708.119
			334.303
			345.626
			375.884
			279.559
	Fig 4j
			Frequency
		Diameter (μm)	Pericyte (-)	Pericyte (+)
		2.5	0.0642548	0.0464271
		5	0.100852	0.0753741
		7.5	0.08409	0.0994267							mean	SD
		10	0.125437	0.185708			Statistics			Pericyte (-)	20.5085	18.0114		Statistics
		12.5	0.0789216	0.145155			two-sided Kolmogorov-Smirnov test			Pericyte (+)	14.7567	8.54751		two-sided Mann-Whitney U test
		15	0.0723565	0.11411			p value	1.569e-05						p value	<2.2e-16
		17.5	0.065931	0.0988673
		20	0.0699818	0.0571948
		22.5	0.0652326	0.0409733
		25	0.0402291	0.0268494
		27.5	0.031848	0.0285275
		30	0.0268194	0.020137
		32.5	0.0224892	0.0128653
		35	0.015924	0.0153825
		37.5	0.0153653	0.0156621
		40	0.0103366	0.00755139
		42.5	0.00866043	0.00503426
		45	0.0089398	0.00293665
		47.5	0.00628579	0.00153825
		50	0.00796201	0.000279681
		52.5	0.00824137	0
		55	0.00921916	0
		57.5	0.00558737	0
		60	0.00349211	0
		62.5	0.00419053	0
		65	0.00544769	0
		67.5	0.00419053	0
		70	0.00433021	0
		72.5	0.00307305	0
		75	0.00768264	0
		77.5	0.00279369	0
		80	0.00558737	0
		82.5	0.00209526	0
		85	0.00167621	0
		87.5	0.00223495	0
		90	0.00223495	0
		92.5	0.00125716	0
		95	0.00125716	0
		97.5	0.00111747	0
		100	0.00125716	0
		102.5	0.000279369	0
		105	0.000698422	0
		107.5	0.000139684	0
		110	0	0
		112.5	0	0
	Fig 4k
		Tip expandability
		Pericyte (-)	Pericyte (+)
		0.101375	0.0318922			Statistics
		0.0653653	0.0603196			two-sided Mann-Whitney U test
		0.0910469	0.0569328			p value	0.006587
		0.0678118	0.0189677
		0.0640387	0.144899
		0.0818202	0.0928012
		0.0810775	0.0565236
		0.115145	0.0364346
		0.0791371	0.048684
		0.0408307	0.0489335
		0.0721891	0.198234
		0.0648372	0.0771563
		0.083327	0.0910448
		0.0670249	0.172983
		0.0651999	0.0272878
		0.172115	0.0956399
		0.0628845	0.0796131
		0.119095	0.202153
		0.110855	0.0384878
		0.0631342	0.0324718
		0.0421906	0.0949632
		0.149416	0.0368669
		0.113914	0.0313125
		0.032265	0.0732401
		0.137041	0.0245416
		0.252687	0.0257275
		0.294315	0.172788
		0.0454303	0.103521
		0.0515799	0.0413953
		0.0638554	0.0330027
		0.0715805	0.0143484
		0.0825449	0.0194156
		0.151602	0.0477702
			0.0613709
			0.0738055
			0.0617276
			0.0446099
			0.06071
			0.0725977
			0.0655445
			0.0768741
			0.027073
			0.0969819
			0.0363721
			0.0624893
			0.0418664
			0.0931411
			0.0493904
			0.122751
			0.119184

## Sheet: Fig5
	Fig 5a
	Pericyte (-)														Pericyte (+)
	Time (min)	EC moving distance toward elongating direction (μm)													Time (min)	EC moving distance toward elongating direction (μm)
	0	0	0	0	0	0	0	0	0	0	0	0			0	0	0	0	0	0	0	0	0	0	0	0	0	0	0	0	0	0	0	0	0
	15	2.30857	3.05082	2.06332	1.34761	1.2232	3.21773	2.20909	5.34894	1.29575	-0.326423	-1.75103			15	1.56743	5.03946	3.05735	3.32831	4.25665	1.26426	5.79261	7.10352	7.48923	7.23108	8.21021	1.12417	2.36366	4.69826	2.07518	1.94568	2.19049	4.71287	1.90244	3.28604
	30	6.25813	6.71324	4.32575	1.34761	3.76915	6.43546	3.56571	7.26722	3.66523	1.14446	-0.782351			30	2.76742	9.56777	4.65689	10.914	6.32135	1.26426	11.2178	14.3677	9.45686	16.0788	14.7246	5.38984	2.36366	10.1175	4.66942	3.2428	7.6384	6.74503	3.84812	9.38251
	45	10.8379	9.05914	7.27964	3.53538	7.18012	14.9237	5.34894	15.4074	0.560341	1.14446	0.256996			45	7.40669	12.4001	7.64993	20.6286	8.41756	1.26426	28.4532	23.9532	5.02493	33.6589	22.5932	6.19738	3.5743	14.2391	5.47696	3.84812	8.96431	5.44791	5.83704	14.0089
	60	15.1866	14.3625	9.10988	13.7938	7.97114	21.4736	5.77544	17.3257	3.47826	2.14812	1.33073			60	15.7285	16.0001	8.51399	24.0212	19.796	0.528784	34.0069	33.0426	8.65706	44.6683	30.0007	7.78229	9.51265	18.0728	7.98473	1.90244	11.1555	7.39359	6.52884	18.1165
	75	19.6473	13.7323	10.815	20.3079	7.97114	25.2735	4.808	23.1973	6.67697	2.14812	2.73154			75	21.0887	20.8965	11.0747	27.0786	22.421	3.52117	37.7033	38.803	14.2102	58.7041	35.7075	10.2613	15.5657	22.6852	10.1175	0	13.3747	8.69071	7.1774	24.04
	90	24.6449	16.7644	10.3828	21.6058	9.31875	28.6836	5.50459	25.755	8.29979	0.747314	5.89527			90	23.2499	22.8641	20.8858	28.3428	24.0212	3.95353	42.6961	50.421	19.571	64.7866	43.576	22.4834	22.5987	28.1615	12.5965	-0.64856	16.9777	10.6364	8.47452	32.6874
	105	27.2966	20.0651	12.1129	23.3116	10.1838	31.9013	6.27918	25.2323	10.4942	2.51023	7.79758			105	32.0676	26.8	34.6498	28.375	25.6851	5.65014	48.1528	56.7103	25.4279	72.3649	52.7702	29.6894	29.9207	34.9644	21.3881	-1.29712	20.4947	12.6253	10.4634	38.6542
	120	28.6318	18.4054	13.8436	28.0951	8.04579	34.5369	6.78344	26.2776	14.5565	4.41255	7.79758			120	33.6993	35.0247	41.8352	28.3428	24.7567	9.44297	52.8425	70.8102	29.1886	78.9078	59.7166	39.4032	40.9028	38.2791	29.2287	-0.0432374	22.3103	13.9224	13.8792	43.9724
	135	29.43	19.4348	17.8118	36.7472	9.34365	37.0573	6.78344	27.1506	19.7627	7.14414	10.0977			135	40.9818	44.3858	50.8137	32.3928	25.6208	10.2749	59.196	77.003	35.5421	87.2374	69.3435	49.5496	46.2356	43.3811	35.0799	1.29712	32.2262	16.5599	23.2617	48.5556
	150	31.7199	22.3923	20.7159	41.5313	10.2584	41.902	8.14017	29.4192	24.1051	10.8451	11.8949			150	44.5497	49.3786	55.9351	39.3709	27.3174	16.757	66.285	82.9241	40.1033	88.9381	76.7509	61.0219	53.8742	46.3214	43.8427	1.94568	37.6453	16.6031	28.5367	50.6309
	165	31.4888	23.7088	26.8221	44.5343	12.3964	41.902	8.99253	30.0586	33.2342	12.2108	16.6696			165	52.2639	54.8353	58.0962	50.3675	28.5495	21.9105	74.2709	85.8851	47.353	94.6164	79.9487	71.2259	54.6811	49.7514	51.3372	1.90244	44.7365	17.857	30.5688	57.9381
	180	30.534	25.7489	25.5243	44.5343	11.9642	42.2506	6.35694	26.1053	39.736	13.2145	15.6309			180	56.4563	60.5964	57.9998	61.635	29.4136	25.5748	79.7918	91.0707	52.746	97.6719	86.9812	74.368	58.4571	54.3926	55.8913	3.11309	50.1267	19.1974	20.6675	64.4237
	195	33.2044	26.0174	27.23	46.4143	14.152	42.2506	7.20994	28.4294	40.1682	16.4133	16.4945			195	56.0567	68.5816	64.0495	71.1744	29.846	24.7429	86.1453	97.1028	62.3314	109.921	93.063	84.3991	61.3975	58.1975	62.6077	3.11309	59.2352	22.397	28.4934	76.9193
	210	31.2949	31.7759	27.23	47.6127	15.4498	43.1808	9.84552	28.9521	41.1019	15.6541	14.5215			210	59.3208	73.5101	64.8814	78.1211	30.6779	27.2393	89.9703	98.8316	72.0133	125.169	104.044	91.5763	62.2044	62.8957	65.029	3.11309	70.0445	25.683	36.5356	84.9614
	225	33.391	33.4169	29.4178	51.1232	16.7726	40.8938	11.5502	29.3024	38.7324	16.0511	14.5215			225	62.7134	78.5351	67.4421	89.2777	28.9498	25.2067	91.1703	103.553		126.466	110.672	98.9271	65.1735	70.0729	67.9117	3.76165	73.6474	29.3582	40.4269	90.1931
	240	31.6567	33.1297	38.5526	53.7189	19.7762	42.8327	11.5502	32.0936	41.534	16.0511	15.5959			240	68.2029	84.76	67.8745	93.9674	30.2783	26.8712	98.2921	99.4883		133.384	116.925	107.892	67.4505	78.4614	73.0426	4.2805	75.4636	28.1908	62.7806	101.608
	255	33.4844	36.5797	41.1234	55.9322	24.893	44.6932	14.3415	41.6294	40.5996	18.3506	13.8799			255	86.3206	87.2243	68.3069	95.2316	31.6069	30.9035	106.71	94.7671		136.929	129.26	114.521	72.8698		75.9534	6.18294	76.876	30.1364	70.131	104.851
	270	33.8088	38.314	44.609	60.7903	31.8145	47.173	17.0548	41.1068	38.7674	18.6426	13.8799			270	89.2815			95.2316	32.0064	34.5357	117.784	103.953		145.577	135.137	121.237	77.049			6.31265	76.3281	30.785		110.082
	285	31.4069	36.8482	44.609	61.3973	33.9282	50.6243	19.6125	41.1068	37.0045	19.0047	15.0236			285	95.6993			99.1209	32.4388	37.3213	120.313	108.706		149.093	142.659	125.417	78.2308			6.91798	88.1468	33.9846		112.763
	300	31.1945	38.3327	44.152	61.3724	37.3641	50.6243	21.5514	44.3039	36.8994	20.3705	11.6848			300	97.7634				33.2386	38.5856	120.617	112.964		153.85	146.146	129.596	79.4703			5.70733		35.2817		117.476
	315	27.5694	35.9868	48.0455	60.3824	39.9349	51.4766	23.4903	49.8864	36.3622	20.4056	11.6848			315	99.5242				34.7279	46.6673	127.802	115.188		156.416	150.988	132.133	81.1423			6.35589		35.9302		122.664
	330	29.5348	39.0562	49.7756	58.1199	42.9137	55.2765	21.9001	53.4338	38.2302	20.4056	17.8953			330	102.053				38.9209	51.8208	134.956	119.221		160.364	157.014	134.698	83.2175			10.1608		38.5677		123.918
	345	32.6043	41.4581	48.5772	54.1766	43.7787	64.8513	21.2028	57.7374	40.0631		30.2224			345	107.91				41.8497	55.5172	136.22	121.653		167.658	162.316	140.204	85.8118			11.5011		39.2163		127.81
	360	36.6472	39.8171	48.9852	51.9391	42.048	71.2082	22.4816	58.4936	42.3626		35.6737			360	114.76				46.378	60.1747	137.517	135.624		181.494	167.59	144.499	88.8097			14.6575		38.9569		130.49
	375	39.2802	41.2083	49.035	55.3998	41.6407	73.4173	30.0403	60.9345	43.7984		30.7946			375	120.81				54.0601	65.7279	140.445	148.331		181.119	167.761	149.025	90.9714			16.6464		43.6697		130.49
	390	45.3445	45.9561	48.627	58.8605	41.4914	75.7048	35.1963	64.2484	44.732		31.1911			390	129.259				57.8208	71.2173		156.11		186.655	171.624	155.481	99.4752			19.8892		45.7019		136.544
	405	48.414	51.3715	48.5275	59.776	40.6755	80.5494	36.9794	68.5521	46.0278		33.0941			405	129.756				59.917	75.3782		157.999		195.189	174.19	164.821	104.404			30.9147		47.6043		141.819
	420	53.4116	60.4866	48.5275	61.1734	39.4274	83.6115	34.807	69.6585	44.732		30.8647			420	132.349				61.9817	78.242		161.888		207.933	175.919	169.404	113.685			34.8493		41.8105		147.829
	435	55.9068	64.317	48.1948	65.0918	39.4523	85.8983	35.3519	73.7286	46.4599		30.8297			435	133.181				58.0603	76.5782		167.938		211.768	177.649	171.508	117.894			36.8815		43.7562		151.979
	450	53.904	70.344	46.5388	68.9605	41.6158	93.264	36.7087	74.3681	44.662		31.2612			450	137.038				58.6527	79.0103		173.092		221.309	178.946	172.747	120.344			37.4868		45.7451		153.968
	465	53.904	69.5831	46.5886	69.0103	45.5343	94.9687	38.8399	77.2761	40.5996		32.1254			465	148.338				60.7817	81.5389		176.949		225.286	180.705	178.829	126.484			39.4325		47.6908		158.638
	480	51.9946	73.3575	48.2943	69.7757	49.9098	95.8217	40.3523	76.6922	41.9655		32.1254			480	155.588				71.1347	84.0995				226.122	183.731	178.887	131.442			41.3782		43.1509		162.659
	495	51.6888	79.4591	66.2403	69.3927	53.4209	94.9687	41.2053	84.4265	42.8647		32.1254			495	158.277				84.5779	86.5638				228.341	188.806		135.131			45.2695		45.0533		159.286
	510	52.8115	77.6688	68.5028	72.3466	56.0166	95.7439	41.6311	84.4265	41.569		32.1254			510	156.949				89.0741	88.1312				234.571	193.045		138.072			47.2152		46.999
	525	53.8035	79.4031	72.3963	67.4635	57.7467	95.7439	43.4921	88.441	40.1682		31.7283			525	161.335				91.2346	93.3491				235.464	191.286		141.819			49.8959		46.999
	540	55.4818	80.7197	77.538	73.1369	62.5059	96.1697	45.9719	99.8395	38.3352		32.5919			540	170.538				94.3562	95.0136				237.655	194.313		143.894			49.8959		50.9336
	555	56.817	82.1295	77.538	73.9031	65.9915	96.0141	43.1029	100.885	38.7674		34.0978			555	174.156				90.9636	98.8385				240.624	196.965		146.373			56.9868		54.9979
	570	57.3726	79.7836	79.2189	73.8782	66.3995	96.3627	41.3976	104.955	35.0665		34.0978			570	180.173				99.2847	97.6385				246.217	200.02		147.209			56.9868		52.2307
	585	57.8091	79.4218	80.4919	74.2606	68.9952	96.207	40.5452	110.304	34.7751		35.4285			585	184.062				117.706	100.199				256.913	203.479					62.1753		48.9015
	600	59.1443	83.39	83.9526	75.9415	67.8218	97.9124	40.5452	109.898	36.5023		47.7557			600	186.655				123.131	100.567				262.91	208.725					59.019		53.8737
	615	59.7745	83.7705	92.1477	77.2642	68.6121	98.8426	40.9717	113.851	39.736		50.7443			615	190.113				123.835	102.728				268.417	211.291					57.0733		55.733
	630	62.4076	83.4274	92.555	76.9558	69.4771	98.8426	46.3984	116.292	46.7751		55.8803			630	194.066				127.292	104.824				273.059						62.1321		58.3272
	645	63.3623	82.4726	96.3988	75.6082	74.9769	99.4614	50.8944	116.175	52.3783		57.5382			645	196.691				131.916	110.346				279.403						66.672		60.8782
	660	62.0271	83.4087	101.899	75.6331	75.4347	101.322	52.5625	112.222	59.7445		60.6318			660	200.116				135.677	119.356				283.158						74.498		62.8239
	675	62.7134	87.6827	101.466	77.7966	75.8918	101.245	54.2679	111.583	66.0712		62.3241			675	203.973				137.678	123.085				291.606						79.7297		69.3095
	690	66.5064	88.313	103.987	77.3887	74.0622	100.081	55.5467	111.466	70.0636		63.2584			690	206.966				139.341	131.264				293.108						86.3018		70.6066
	705	69.1955	88.3503	105.742	77.7966	74.0622		56.3991	113.968	73.1922		67.3207			705	215.048				146.463	135.488				297.665						88.896		72.9847
	720	74.6668	88.0818	111.774	77.7966	76.2748		57.7557	116.526	74.6281		70.7408			720	218.041				150.352	138.081				302.655						91.5767		73.9359
	735	76.17	89.0926	114.728	78.1293	77.7469		58.6087	116.526	75.4917		73.0753			735					151.152	141.474										92.2685		77.1354
	750	78.2101	89.8348	120.377	80.3177	78.5621		59.0345	116.409	76.3553		73.3323			750					155.745	146.163										93.6089		81.8916
	765	78.9897	90.7335	118.313	83.7784	81.6155		60.3913	114.257	78.2583		74.6631			765					163.363	149.956										96.2896		82.9293
	780	81.6787	91.2633	117.731	87.264	84.0371		62.6788	114.897	83.7915		75.5267			780					170.709	153.413										99.5324		86.1721
	795	85.4531	94.0083	119.004		83.6789		63.609	114.43	87.3866		76.3909			795					177.895											104.159		87.5124
	810	85.5651	93.2101	121.043		82.3561		64.4614		89.6868		78.2583			810					185.273											109.953		88.8095
	825	86.2513	98.5881	123.231		83.2965		59.2681		92.2783		81.2469			825					187.866											112.677		90.1067
	840	89.3022	99.9793	125.826		84.6192		57.4856		96.8071		88.7293			840					193.388											114.622
	855	87.6238	98.357	130.586		88.5376		55.198		98.465		95.3481			855					197.245											117.865
	870	88.6532	99.349	133.997				52.2511		104.22		98.8039			870					203.727											120.459
	885	89.7386	101.102	135.27				47.4065		104.792		102.329			885					208.048											122.491
	900	89.3768	100.11	135.677				47.3287		107.99		105.819			900					213.202											128.328
	915	89.3395	103.448	140.819				50.042		112.916		112.73			915					215.891											135.549
	930	89.7759	106.898	145.503				53.1041		117.306		118.742			930					218.42											140.781
	945	89.1643	109.244	155.329				55.8175		121.66		120.937			945					222.309											147.353
	960	87.3927	111.034	159.172				58.1822		123.855		125.863			960					226.998											152.066
	975	85.3153	113.723	163.399				59.1903		133.275					975					236.776											163.178
	990	84.9721	117.404	166.403				62.601		142.018					990					243.691											169.793
	1005	84.6477	119.75	167.343				65.2365		142.228					1005					248.909											172.431
	1020	86.0389	121.522	169.406				69.5768		143.921					1020					251.037											190.244
	1035	86.6878	122.857	168.591				72.02		149.571					1035					253.63											195.476
	1050	85.6211	122.745	167.243				75.9344		153.529					1050					257.919											205.594
	1065	85.3339	124.386	168.999				80.0045		166.626					1065																210.134
	1080	84.2859		169.839				85.0048		166.521					1080																212.901
	1095	83.2378		171.52						170.046					1095																219.43
	1110	81.8093		172.867						176.887					1110																226.693
	1125	80.3808		174.956						179.011					1125																234.692
	1140	78.9897		180.505						180.447					1140																238.67
	1155			182.21						183.039					1155																243.945
	1170			185.214						183.867					1170																247.361
	1185			186.945						185.992					1185																251.944
	1200			191.246						185.992					1200																255.23
	1215			197.128						184.405					1215																259.943
	1230			197.561						179.257					1230																264.051
	1245			199.192						173.969					1245																269.325
	1260			199.724						173.07					1260																275.335
	1275			200.589						170.478					1275																280.783
	1290			202.245						169.148					1290																288.091
	1305			203.543						167.922					1305																299.419
	1320			203.568						167.922					1320																304.867
	1335			204.358						175.124					1335																309.45
	1350			204.408						173.969					1350																315.46
	1365			204.408						173.969					1365																318.054
	1380			203.975						174.692					1380																323.329
	1395			203.975						177.284					1395																320.735
	1410			204.458						182.467					1410																322.724
	1425			202.802						184.264					1425																325.966
	1440			202.394						182.467					1440																327.264
	1455			201.022											1455																327.264
	1470			199.391											1470																329.858
	1485			200.206
	1500			201.454
	1515			201.504
	1530			200.206
	1545			198.476
	1560			196.979
	1575			197.104
	1590			197.993
	1605			197.993
	1620			198.018
	1635			198.858
	1650			195.855
	Fig 5b	Speed (μm/15min)
		Pericyte (-)	Pericyte (+)
		2.30857	1.56743			Statistics
		3.94956	1.19999			two-sided Kolmogorov-Smirnov test
		4.57982	4.63927			p value	< 2.2E-16
		4.34867	8.32178
		4.46066	5.36026
		4.9976	2.16113
		2.6517	8.81776
		1.33518	1.6317
		0.798238	7.28254
		2.28991	3.56781
		-0.231144	7.71424
		-0.954727	4.19238
		2.67036	-0.399549
		-1.90945	3.26405
		2.09609	3.39263
		-1.7343	5.48944
		1.82762	18.1177
		0.324464	2.96092
		-2.40189	6.41782
		-0.212481	2.06405
		-3.62509	1.76088
		1.96545	2.52857
		3.06948	5.85688
		4.04287	6.85018
		2.63304	6.04974
		6.06431	8.44972
		3.06948	0.496625
		4.9976	2.59284
		2.49521	0.831904
		-2.00277	3.85715
		0	11.3003
		-1.90945	7.24973
		-0.3058	2.68927
		1.1227	-1.32858
		0.992055	4.38593
		1.67831	9.20347
		1.33518	3.61765
		0.555608	6.01758
		0.436447	3.88926
		1.33518	2.59284
		0.630263	3.45755
		2.63304	3.95353
		0.954727	2.625
		-1.33518	3.42474
		0.686255	3.85715
		3.79307	2.99303
		2.68903	8.08163
		5.47138	2.99308
		1.50316	5.03946
		2.0401	4.52831
		0.779574	2.83234
		2.68903	3.59997
		3.7744	4.89639
		0.111983	1.96763
		0.686255	3.9359
		3.05082	8.22471
		-1.67831	9.36108
		1.02938	4.99282
		1.08537	5.45669
		-0.361791	5.7611
		-0.0373277	7.98521
		0.436447	4.92855
		-0.6116	5.02498
		-1.77163	6.22492
		-2.07743	2.4643
		-0.343127	3.05735
		-0.324464	1.59954
		1.39117	2.99303
		0.648927	0.864063
		-1.06671	2.56073
		-0.287136	9.81106
		-1.04805	13.764
		-1.04805	7.18541
		-1.4285	8.9785
		-1.4285	5.12141
		-1.39117	2.16113
		3.05082	-0.0964278
		3.66242	6.04974
		2.3459	0.831904
		5.3034	2.56073
		-0.630263	0.432356
		3.03216	0.432356
		3.30063	3.32831
		-1.65965	7.58566
		1.02938	9.71468
		2.9575	3.39258
		1.31652	3.05735
		2.0401	1.26426
		0.268472	0.0321587
		5.75851	-0.0321587
		1.64098	4.05
		-0.287136	6.97807
		3.44994	10.9966
		1.7343	11.2676
		-1.46583	9.5394
		1.48449	6.94661
		-2.3459	11.1566
		3.06948	4.6897
		2.40189	1.26426
		-1.64098	0
		1.39117	3.88926
		4.74779	4.25665
		5.41538	2.0647
		9.11513	2.09621
		3.83039	11.3785
		6.02698	2.625
		-0.76091	1.60019
		3.7744	1.66386
		6.10164	-0.92838
		-1.79029	0.864063
		1.7343	1.69666
		1.31652	1.2321
		1.40984	0.864063
		-2.3459	0.432356
		-0.361791	0.831953
		3.96822	-1.72813
		0.380455	1.32853
		-0.343127	1.32858
		-0.954727	0.399549
		0.936063	0.432356
		4.27402	0.799794
		0.630263	1.48927
		0.0373277	4.19303
		-0.268472	2.92877
		1.01072	4.52835
		0.742246	7.68208
		0.898736	3.76067
		0.529766	2.09621
		2.74502	2.0647
		-0.798238	-3.92142
		5.37806	0.592404
		1.39117	2.12902
		-1.62232	10.353
		0.992055	13.4432
		1.75297	4.49619
		-0.992055	2.16048
		3.33796	3.12162
		3.44994	-3.39263
		2.3459	8.32118
		1.79029	18.4215
		2.68903	5.42453
		3.68108	0.704014
		2.3459	3.4569
		1.77163	4.62473
		1.33518	3.76072
		-0.111983	2.00038
		1.64098	1.66386
		3.21773	7.12179
		3.21773	3.88926
		8.48827	0.799794
		6.54991	4.59262
		3.79988	7.61777
		3.41006	7.34681
		3.21773	7.18546
		2.63559	7.37832
		2.52038	2.59284
		4.84468	5.5216
		0	3.8571
		0.348615	6.48209
		0	4.32161
		0.930237	5.15352
		-2.28697	2.68927
		1.93888	2.52857
		1.86047	3.88926
		2.47982	4.68905
		3.45126	9.77825
		0	6.91445
		0.852355	5.21783
		3.79988	2.12832
		9.57479	2.59284
		6.35694	4.2895
		2.20909	1.26426
		2.28749	0
		4.84456	0
		3.06208	-0.735477
		2.28686	2.99239
		7.3657	0.432356
		1.70471	1.69662
		0.852995	3.79283
		-0.852995	0.831953
		0.775113	6.48209
		0	5.15352
		0.425858	3.66424
		-0.155647	-0.831904
		0.348615	2.49641
		-0.155647	-2.03254
		1.70535	1.66446
		0.930237	4.03233
		0	3.63213
		0.618826	2.78569
		1.861	1.26426
		-0.0778821	8.08168
		-1.16365	5.15352
		2.20909	3.6964
		1.35662	4.65754
		1.78323	5.55311
		0.426497	5.48944
		-0.967441	4.16092
		0.696591	2.8638
		0.77459	-1.66381
		0.504263	2.43209
		0	2.52857
		1.35673	2.56068
		0.852355	2.4643
		-2.63559	1.56738
		0.852995	5.21783
		2.63559	1.66451
		1.70471	3.82494
		0	-1.19999
		2.79123	2.56073
		2.71335	0.368038
		2.55771	2.16048
		1.93888	2.09621
		1.93888	5.5216
		-1.59015	9.01066
		-0.697347	3.72851
		1.27885	8.17876
		7.55867	4.22454
		5.15597	2.59284
		1.78312	3.39323
		-2.17241	4.68905
		0.544941	3.79283
		1.35673	3.4569
		2.13121	5.79261
		1.51238	5.42518
		0.852995	17.2354
		0.425858	5.55371
		1.861	3.6964
		2.47982	4.99282
		-2.869	5.45669
		-1.70535	4.6897
		-0.852355	6.35351
		0	7.08903
		0.426497	7.98585
		5.42671	5.52095
		4.49595	6.35351
		1.66815	3.82499
		1.70535	1.19999
		1.27885	7.12179
		0.852355	8.41761
		1.35662	11.0747
		0.852995	2.52857
		0.425858	0.303769
		1.35673	7.18546
		2.28749	7.15395
		0.930237	1.26426
		0.852355	1.29642
		-5.19329	2.92812
		-1.78248	7.10352
		-2.28761	7.26421
		-2.94688	9.58544
		-4.84456	9.08942
		-0.0778821	5.76045
		2.71335	11.618
		3.06208	6.28924
		2.71335	14.0999
		2.36474	6.19281
		1.00812	5.92115
		3.4107	2.96092
		2.63547	5.18568
		4.3403	6.03207
		2.44326	1.72877
		3.91432	4.72121
		4.07009	-4.06449
		5.00032	-4.72116
		1.29575	9.18584
		2.36948	4.75332
		-3.10489	4.25734
		2.91792	2.22475
		3.19871	4.03233
		1.62282	2.43214
		2.1944	13.9713
		4.06233	12.707
		5.20614	7.77851
		4.34247	1.88887
		9.12907	3.88926
		6.50183	6.05039
		0.432132	5.15352
		0.933691	3.8571
		-2.36948	7.48923
		2.80162	1.96763
		-0.934339	-4.43193
		-1.83229	3.63213
		-1.76286	5.55311
		-0.105061	5.36086
		-0.537193	5.85688
		1.86793	3.76072
		1.83294	6.35351
		2.29946	4.56111
		1.43585	7.24973
		0.933639	5.39302
		1.29575	9.58544
		-1.29575	9.68187
		1.72788	7.23108
		-1.7979	8.84768
		-4.06238	17.5801
		1.36582	11.0095
		0.899249	14.0358
		-1.29575	6.08243
		-1.40081	7.57833
		-1.83294	6.54288
		0.432132	8.32966
		-3.70087	1.70067
		-0.291438	5.6783
		1.72723	3.05548
		3.23375	12.249
		7.03908	15.2482
		5.60323	1.29719
		7.36615	6.91792
		6.32675	3.54502
		3.9923	8.64772
		3.12869	3.51589
		1.43585	4.7568
		0.863616	2.56594
		0.863616	3.9485
		1.90296	7.29361
		5.53321	13.8365
		3.59516	-0.375038
		2.30011	5.53532
		2.5915	8.53448
		4.52885	12.7442
		1.65786	3.83465
		5.75517	9.54074
		0.571582	3.97699
		3.19871	0.836784
		4.926	2.2187
		4.3894	6.22972
		4.35441	0.893063
		2.19435	2.19086
		9.42045	2.96942
		8.74316	5.59289
		0.210121	10.6963
		1.69284	5.99637
		5.65016	5.50752
		3.95727	4.64225
		13.0976	6.34362
		-0.105061	3.75475
		3.52513	8.44846
		6.84085	1.50201
		2.12433	4.55689
		1.43585	4.98946
		2.5915	8.21021
		0.828578	6.5144
		2.12503	7.86856
		0	7.4075
		-1.58783	5.70679
		-5.14795	7.86856
		-5.28805	9.19419
		-0.898654	6.94641
		-2.5915	9.62685
		-1.33073	7.40746
		-1.22572	3.19782
		0	7.03247
		7.20226	6.08178
		-1.15565	10.981
		0	6.62834
		0.723518	6.25261
		2.5915	12.3351
		5.18299	5.87696
		1.79796	7.52201
		-1.79796	3.4874
		-0.326423	4.84156
		1.47088	6.02555
		0	5.30262
		1.00366	5.27418
		0	0.170824
		-1.40081	3.86313
		1.76292	2.5659
		1.90232	1.72916
		2.73159	1.7298
		3.70092	1.29719
		1.36577	1.75829
		1.00371	3.02635
		3.19871	5.07487
		-0.759203	4.23877
		0.397094	-1.75829
		0	3.027
		2.29946	2.65135
		0.292034	3.05544
		0.362109	3.45896
		1.36577	5.24573
		0.0350377	2.5659
		0	1.12417
		-1.75103	4.26567
		0.968677	0.807544
		1.03935	1.58491
		1.07374	2.47897
		1.40081	12.2222
		3.16373	7.20602
		1.90232	9.71379
		0	10.1463
		2.30011	11.4723
		1.79725	10.204
		4.77466	3.1421
		-1.0387	10.0311
		0.863616	7.17719
		-1.97304	7.35078
		0	8.96457
		1.07439	6.62928
		-1.71599	6.7164
		0	4.17984
		1.14376	4.17919
		-3.33881	2.53656
		0	2.56545
		6.2105	5.50576
		12.3271	4.29511
		5.4513	4.52531
		-4.87907	6.45676
		0.396446	9.33949
		1.90302	4.58294
		-2.22944	2.10402
		-0.0349852	1.23949
		0.431484	6.08203
		0.864264	0.0576786
		0	2.36366
		0	0
		0	1.21065
		-0.397147	5.93835
		0.863616	6.05301
		1.50587	7.03307
		0	7.32194
		1.33079	10.9821
		12.3271	5.33281
		2.98859	7.63861
		5.13606	0.806896
		1.65786	3.77605
		3.09365	2.94036
		1.69225	0.806896
		0.934287	2.96915
		4.06233	2.27697
		3.42013	5.41928
		2.33445	4.17919
		0.257048	1.18181
		1.33073	1.23949
		0.863616	1.67208
		0.864264	2.07518
		1.86733	2.59424
		2.98859	2.99799
		7.48245	2.16165
		6.61884	8.50379
		3.45576	4.92906
		3.52513	9.28116
		3.49015	4.20868
		6.91087	2.45009
		6.01157	6.1397
		2.19505	4.9579
		4.92594	3.68957
		5.34894	2.94036
		1.91828	3.74725
		8.14017	2.07518
		1.91828	2.47893
		5.8716	0.835735
		2.55771	4.69826
		-0.522661	5.41928
		1.04532	4.12156
		0.872956	3.83368
		2.26857	4.61243
		0.639426	5.47631
		-3.95332	6.80288
		2.32418	3.31466
		0.522661	5.10201
		0.350294	2.94036
		2.79123	3.42993
		9.53579	4.64123
		-0.522661	3.80489
		0	4.69826
		3.19713	7.17719
		5.58247	8.38848
		3.54743	2.07518
		4.30362	2.59424
		0.756191	0.807544
		2.44094	2.50777
		3.3139	2.13281
		4.30362	2.47897
		1.10649	8.79158
		4.07009	7.84058
		0.639426	5.85127
		2.908	8.76274
		-0.583824	7.4945
		7.73428	4.5541
		0	6.7164
		4.01449	2.42129
		11.3985	2.88272
		1.04532	5.13085
		4.07009	2.91087
		5.34894	1.94568
		-0.405897	1.29712
		3.95332	0.605323
		2.44094	-1.94568
		-0.116765	-1.90244
		-3.95332	-0.64856
		-0.639426	-0.64856
		-0.116765	1.25388
		2.5021	1.34036
		2.55771	0.64856
		0	-0.0432374
		-0.116765	1.21065
		-2.15181	0
		0.639426	0
		-0.467059	0.64856
			0.518848
			1.90244
			0.129712
			0.605323
			-1.21065
			0.64856
			3.80489
			1.34036
			3.15633
			1.98892
			3.2428
			11.0255
			3.9346
			2.03216
			0.605323
			1.94568
			1.94568
			3.89136
			1.94568
			2.68072
			0
			7.09093
			0
			5.18848
			-3.15633
			-1.94568
			5.05877
			4.53992
			7.82596
			5.23172
			6.57208
			2.59424
			2.68072
			0.691798
			1.34036
			2.68072
			3.2428
			4.6264
			5.79381
			2.72395
			1.94568
			3.2428
			2.59424
			2.03216
			5.83704
			7.22064
			5.23172
			6.57208
			4.71287
			11.112
			6.61532
			2.63748
			17.8138
			5.23172
			10.1175
			4.53992
			2.76719
			6.52884
			7.26388
			7.99891
			3.97784
			5.27496
			3.41575
			4.58316
			3.28604
			4.71287
			4.10755
			5.27496
			6.00999
			5.44791
			7.30711
			11.3282
			5.44791
			4.58316
			6.00999
			2.59424
			5.27496
			-2.59424
			1.98892
			3.2428
			1.29712
			0
			2.59424
			2.19049
			5.44791
			1.32592
			2.19114
			2.21929
			3.60293
			3.51706
			1.81554
			9.91597
			5.41911
			7.09114
			5.39023
			9.10847
			10.8093
			3.60288
			1.81619
			1.41243
			-0.547904
			11.8187
			4.71287
			2.03216
			-1.29712
			1.94568
			1.29712
			1.94568
			1.98892
			1.29712
			2.63748
			0.0432374
			1.25388
			1.34036
			3.19956
			3.28604
			3.67518
			-1.16741
			1.94568
			0.64856
			3.19956
			1.29712
			0.64856
			2.63748
			0.64856
			-0.259424
			4.71287
			2.03216
			1.90244
			-5.79381
			1.94568
			1.98892
			1.94568
			-4.53992
			1.90244
			1.94568
			0
			3.9346
			4.06431
			-2.76719
			-3.32928
			4.9723
			1.85921
			2.59424
			2.551
			1.94568
			6.4856
			1.29712
			2.37805
			0.951222
			3.19956
			4.75611
			1.0377
			3.2428
			1.34036
			1.29712
			1.29712
			1.90244
			1.94568
			1.98892
			0.691798
			0.64856
			1.29712
			1.98892
			3.41575
			9.38251
			5.27496
			2.03216
			-9.90135
			7.82596
			8.04215
			3.89136
			22.3537
			7.35035
			3.28604
			6.09647
			4.6264
			4.10755
			5.92352
			8.64747
			5.96676
			5.31819
			4.58316
			2.07539
			7.30711
			6.4856
			12.4956
			8.04215
			5.23172
			11.4147
			3.2428
			5.23172
			2.68072
			4.71287
			5.18848
			1.25388
			3.89136
			2.68072
			0
			6.05323
			5.27496
			6.00999
			4.15079
			1.98892
			4.66963
			4.02107
			-3.37251
	Fig 5c
		Time (min)	EC moving distace toward elongation direction (μm)	Change of lumen area (distal) (pixel2)	Change of lumen area (proximal) (pixel2)
		0	0	0	0
		5	2.33875	198	182
		10	5.56542	98	102
		15	8.95458	129	118
		20	10.7304	197	125
		25	11.0119	178	124
		30	10.449	96	83
		35	10.7304	151	128
		40	11.1744	255	131
		45	13.7946	153	166
		50	16.2958	136	76
		55	18.3096	26	120
		60	19.9229	11	102
		65	20.8108	48	126
		70	22.2617	39	134
		75	21.9802	124	65
		80	22.2617	165	148
		85	22.8681	236	189
		90	23.994	153	135
		95	24.8819	219	230
		100	26.6142	186	110
		105	28.2275	68	117
		110	29.6783	43	81
		115	30.7287	146	164
		120	32.2985	169	94
		125	35.0812	111	68
		130	38.5458	187	121
		135	41.8479	38	56
		140	45.3125	71	129
		145	48.4956	14	76
		150	47.9327	-73	60
		155	48.6581	33	89
		160	49.99	-6	112
		165	50.9969	30	209
		170	52.2852	32	89
		175	54.2989	-104	44
		180	55.2623	-13	-24
			58.1204	-225	-110
	Fig 5d
		Time (min)	EC moving distace toward elongation direction (μm)																Change of lumen area (pixel2)
		-50	0	0	0	0	0	0	0	0	0	0	0	0					0	0	0	0	0	0	0	0	0	0	0	0
		-45	2.15067	0.65	1.70395	1.33922	2.52192	0.867414	0.552068	4.70553	1.19357	1.33979	1.45083	2.05538					1	0	0	0	0	55	0	60	40	122	8	0
		-40	3.17773	2.925	3.51449	3.97175	4.17728	2.60139	1.02466	8.62516	1.19357	2.67958	1.16937	4.21657					21	0	0	0	0	9	0	41	59	120	-61	0
		-35	3.55979	6.175	5.96409	5.31097	4.17728	3.38933	2.36467	11.1116	2.85003	3.77581	1.45083	7.80842					4	0	0	0	0	128	0	119	122	59	22	4
		-30	5.63856	7.15	7.322	6.87302	5.12331	5.04469	2.75864	13.4772	5.4565	4.79893	2.05729	12.1207					3	0	3	0	0	58	0	71	117	22	63	0
		-25	7.64543	11.05	9.21236	7.89983	5.51729	6.62057	4.414	15.627	8.06297	5.89516	3.18312	15.6168					2	0	0	0	0	117	0	74	144	57	9	0
		-20	8.81628	14.95	12.9931	10.043	6.14798	8.27593	6.77782	21.17	9.32966	6.84517	4.07104	17.8737					1	0	0	0	0	95	0	-29	138	-27	104	1
		-15	9.65231	17.875	15.1497	11.6947	7.72471	11.4285	8.19646	22.5082	10.7426	7.86829	5.80333	20.7553					9	0	0	0	0	46	0	35	211	8	-16	0
		-10	11.2771	19.5	17.4927	12.9443	10.0894	13.7932	9.93044	23.6563	11.6926	8.50163	7.41667	23.5209					0	0	0	0	0	168	0	122	186	-57	-9	17
		-5	12.3761	22.75	20.2883	15.5332	11.6653	16.0784	10.9543	27.7403	12.399	8.74519	8.8675	28.2665					0	0	0	0	0	63	0	83	204	-112	-45	0
		0	13.8099	24.05	25.5067	17.8096	15.0546	18.2858	12.6882	31.4184	13.7388	9.30542	9.91791	31.3496					0	0	0	0	0	105	0	86	270	-136	38	0
		5	15.1717	25.35	27.8229	19.7737	16.8672	20.6505	14.1855	35.1223	13.885	12.2286	11.4877	32.4831					0	0	0	0	0	61	0	-13	287	-242	-32	0
		10	16.5336	28.925	28.5418	21.3357	20.7291	22.6212	15.7614	36.5555	13.1786	16.2479	14.2704	34.4327					0	0	0	0	3	125	0	13	283	-235	-58	0
		15	18.6124	31.525	29.6067	23.3893	24.1971	24.6705	17.1014	39.0161	12.5452	20.4866	17.735	36.6896					1	0	0	0	0	180	0	-30	324	-212	-5	30
		20	19.0664	34.775	31.8431	25.041	27.3497	27.0352	18.2833	40.5701	13.0081	26.2598	21.0371	38.5333					0	0	0	0	1	139	0	24	249	-211	-70	89
		25	20.0462	38.025	33.2808	26.603	29.0051	29.558	19.6233	41.5283	14.0312	31.0587	24.5017	40.0799					0	0	0	29	0	99	0	6	317	-271	3	72
		30	21.217	41.6	34.5321	28.2547	31.6056	31.7654	21.0419	43.4624	13.8608	35.6141	27.6848	41.9338					1	0	0	42	30	-46	0	-23	124	-372	-50	85
		35	22.1249	43.55	39.644	29.2815	34.9949	33.4208	22.4606	45.1114	12.9108	39.5604	27.1219	44.4023					0	0	0	61	67	-30	0	-15	194	-398	-66	98
		40	23.4868	45.175	42.5194	30.5311	38.2262	35.1547	23.1699	47.7621	13.3006	43.2631	27.8473	47.1781					0	0	0	159	87	48	0	-17	324	-412	-37	99
		45	24.7049	44.85	43.5843	33.2991	40.4328	35.7854	25.6132	51.8025	14.3968	49.012	29.1792	48.2058					0	0	0	272	136	92	0	-50	419	-436	-14	95
		50	26.4016	43.875	45.2084	33.8344	41.9309	38.0715	27.8198	52.8041	14.8597	53.1776	30.186	50.251					0	0	0	198	107	182	0	29	422	-464	83	145
																			Proximal	Distal	Distal	Distal	Proximal	Distal	Proximal	Proximal	Distal	Distal	Proximal	Proximal
	Fig 5e
		Pericyte (-)			Pericyte (+)
		Change of lumen area (pixel2)	Deceleration/No deceleration		Change of lumen area (pixel2)	Deceleration/No deceleration
		55	Deceleration		-3	No deceleration
		293	Deceleration		0	No deceleration
		112	Deceleration		-3	No deceleration					Statistics
		11	Deceleration		0	No deceleration					two-sided Mann-Whitney U test
		36	Deceleration		0	No deceleration					p value	0.908
		42	Deceleration		47	No deceleration
		93	Deceleration		0	No deceleration
		95	Deceleration		15	No deceleration
		170	Deceleration		153	Deceleration
		58	Deceleration		-158	No deceleration
		260	Deceleration		-25	No deceleration
		-148	No deceleration		0	No deceleration
		-56	No deceleration
		0	No deceleration
		-73	No deceleration
		-142	No deceleration
		-66	No deceleration
		-52	No deceleration
		-19	No deceleration
		-117	No deceleration
		-175	No deceleration
		-205	No deceleration
	Fig 5g
		No. nuclei
			Distal	Proximal	total
		Pericyte (-)	21	14	35
		Pericyte (+)	46	11	57
		proportion						Statistics
			Distal	Proximal				two-sided Chi-squared test
		Pericyte (-)	0.6	0.4				p value	0.0302325
		Pericyte (+)	0.807018	0.192982
	Fig 5i
		No. nuclei
			Distal	Proximal	total
		APB5	37	48	85
		CTL	53	27	80
		proportion						Statistics
			Distal	Proximal				two-sided Chi-squared test
		APB5	0.435294	0.564706				p value	0.00339724
		CTL	0.6625	0.3375

## Sheet: Fig6
	Fig 6a
		Relative change of branch diameter by pressure loading
			Pericyte (-)	Pericyte (+)
			1.08176	0.985972			Statistics
			1.11833	1.02615			two-sided Mann-Whitney U test
			1.06935	0.975423			p value	0.007937
			1.04341	1.0283
			1.07422	0.978333
		Average	1.07741	0.998837
		S.D.	0.0270405	0.0262133
	Fig 6b
		Creep compliance (/Pa)
	Position	Far	Near	Far	Near					Statistics
	Pericyte	(-)	(-)	(+)	(+)					two-sided Mann-Whitney U test with a Holm correction
		0.903074	1.19773	0.845737	0.689653
		0.91313	1.1958	0.736908	0.546446					p value
		0.977556	1.45888	0.792993	0.574023
		0.799218	0.943192	0.543914	0.619552						Near/(-)	Far/(-)	Near/(+)	Far/(+)
		0.84588	0.829917	0.714159	0.505217					Near/(-)		0.7512	4.716e-08	0.2115
		1.1068	0.754389	0.577539	0.59566					Far/(-)			2.355e-05	0.4728
		1.09304	0.721854	0.953438	0.614667					Near/(+)				0.0003404
		1.11169	0.742815	0.649431	0.589914
		1.6526	0.867559	0.607575	0.999782
		1.25243	1.06699	1.21441	0.665234
		0.545148	0.880601	0.595468	0.831261
		0.505599	0.821084	0.585533	0.755179
		0.702997	0.821084	0.585533	0.500212
		0.716536	0.710593	0.552101	0.706084
		0.757668	0.834418	0.795166	0.843929
		0.729053	1.30341	0.585602	0.639583
		0.933099	0.761342	2.49955	0.588231
		1.26943	0.606567	0.719364	0.592631
		0.849721	1.10615	0.575833	0.717302
		1.24755	0.87812	1.14084	0.527879
		0.804103	0.892645	0.978669	0.528343
		0.768756	0.644865	0.706656	0.582163
		1.01545	0.549246	0.91311	0.62665
		0.896232	0.755713	0.689728	0.764391
		0.751438	2.10663	0.623792	0.648145
		0.702514	0.822842	0.953772	0.478223
		1.01431	0.699134	0.718307	0.593196
		0.707373	0.666744	0.920746	0.575429
		1.05621	0.809821	0.943297	0.559563
		0.863177	1.6915	1.03786	0.591991
		0.975971	0.730954	0.862279	0.621356
		0.962126	1.10507	1.12712	0.510901
		0.915151	1.1876	1.02747	0.730147
		0.736252	0.840936	0.76962	0.750413
		0.848943	0.836138	1.00717	0.652579
		0.849801	0.767966	0.66884	0.8629
		0.92063	1.14256	0.713485	1.06783
		0.897098	0.701532	0.726043	1.52553
		0.838527	0.84364	0.738093	2.04921
		1.00202	0.672281	0.737166	0.764464
		1.02347	1.12273	0.751804	0.594891
		0.683498	1.18738	0.622324	0.662584
		0.819464	1.04866	0.771177	0.531792
		0.860599	1.82803	0.714695	0.601888
		0.986375	1.02108	0.954679	0.770239
		0.584283	0.696966	1.09579	0.912326
		0.448798	0.725424	1.29268	0.715903
		0.609738	0.738783	0.908539	0.777647
		0.553056	0.670742	1.0788	0.546632
		0.518554	0.968694	0.824535	0.672311
				0.847989
				1.05265
				0.823535
				0.784208
	Fig 6d
		Pericyte (+)							Pericyte (-)
			Intensity (A.U.)							Intensity (A.U.)
		Distance(μm)	Col-IV	UEA-I Lectin	DAPI				Distance(μm)	Col-IV	UEA-I Lectin	DAPI
		0	2	0	0				0	0	0	0
		0.3611	0.7812	0	0				0.3611	0	0	0
		0.7222	0.1875	0	0				0.7222	0	1.743	0
		1.0833	1.4219	0	0.2031				1.0833	0	4.068	0
		1.4444	0.25	0	1				1.4444	0	2.806	0.5813
		1.8055	3.1797	3.438	1.9219				1.8055	0	3.097	0.3601
		2.1666	11.625	7.219	1.5312				2.1666	0	3.33	0.3244
		2.5277	32.2266	36.75	7.6953				2.5277	0	5	0
		2.8888	39	112.5	12.5				2.8888	0	5.533	1.0277
		3.2499	26.2656	108.203	5.1172				3.2499	0	12.437	0.2628
		3.611	8.5	37.938	0.875				3.611	0	22.779	1.5285
		3.9721	1.7734	14.906	2.8203				3.9721	0	29.64	1.8088
		4.3332	2.75	8.75	3.125				4.3332	2.8235	58.336	0.4671
		4.6943	2.9375	10.883	3.4297				4.6943	3.4282	84.419	3.0192
		5.0554	1.1875	9.562	8.8125				5.0554	2.7509	93.751	5.7059
		5.4166	3.0938	5.828	3.8281				5.4166	1.4598	28.529	6.1667
		5.7777	0	7	2				5.7777	0.1038	26.955	13.1315
		6.1388	1.2188	15.742	5.8203				6.1388	0	38.562	7.4375
		6.4999	1.8125	17.688	15.25				6.4999	0	12.941	7.2431
		6.861	3.4219	72	15.9297				6.861	0	9.416	13.2299
		7.2221	4.875	82.5	8.125				7.2221	0	17.882	9.6851
		7.5832	8.3828	50.445	13.6172				7.5832	0	8.137	8.8322
		7.9443	14.0625	21.781	13.3125				7.9443	0	4.037	10.2457
		8.3054	19.2656	22.203	15.9375				8.3054	0.6176	22.669	13.7119
		8.6665	25.5	64	15				8.6665	0.1453	52.675	2.2526
		9.0276	51.5547	92.758	2.8828				9.0276	0	22.176	0.0863
		9.3887	48.25	55.469	1.4062				9.3887	0	2.5	0
		9.7498	16.5703	19.844	3.2031				9.7498	0	3.009	0
		10.1109	5.875	10	3				10.1109	0	8.467	0.8097
		10.472	3.6719	9.109	2.1328				10.472	0	3.349	0.037
		10.8331	2.9062	1.312	0.5938				10.8331	0	8.516	0.2569
		11.1942	1.2969	0	3.125				11.1942	0	7.123	0
		11.5553	2	0	5				11.5553	3.1142	2.163	0
									11.9164	2.2124	1.144	0
									12.2775	0	6.75	0
									12.6386	0	5.188	1.1062
									12.9997	0	4.758	1.5571
									13.3608	0	1.813	0
									13.7219	0	0	0
									14.083	0	1.556	0
									14.4441	0	4.585	0.4567
									14.8052	0	2.079	0.8207
									15.1663	0	1.868	0
									15.5274	0	9.496	0.2225
									15.8885	0	12.561	1.3322
									16.2497	0	39.487	0.71
									16.6108	0	52.654	0.0182
									16.9719	2.8612	65.748	1.3488
									17.333	0.5813	100.471	5.1488
									17.6941	0	97.599	6.7275
									18.0552	21.231	109.141	1.0779
									18.4163	13.6875	160.5	4.5
									18.7774	5.8962	148.1	1.9377
									19.1385	3.4892	122.248	1.7031
									19.4996	5.2578	65.079	3.064
									19.8607	2.6094	52.484	3.0149
									20.2218	3.1142	52.405	2.1176
									20.5829	6.2067	44.652	1.4909
									20.944	0.2336	29.005	1.6453
									21.3051	2.3824	40.669	0
									21.6662	3.8824	40.228	0.5606
									22.0273	3.3653	39.976	2.5147
									22.3884	9.7924	23.603	1.8815
									22.7495	2.1319	12.979	0
									23.1106	2.5848	13.045	0
									23.4717	11.1858	0.662	0.0681
									23.8328	3.3789	4.559	2.6038
									24.1939	0	0.404	0.8856
									24.555	0	11	0
	Fig 6e
			Coverage ratio of Col-IV
			Pericyte (+)	Pericyte (-)				mean	SD		Statistics
			0.809278	0.606383			Pericyte (+)	0.705077	0.272277		two-sided Mann-Whitney U test
			0.365169	0.0872093			Pericyte (-)	0.333493	0.182578		p value	0.001688
			0.160221	0.139896
			0.322981	0.363636
			0.97093	0.209877
			0.791667	0.52
			0.89071	0.219101
			0.844828	0.275449
			0.870056	0.340206
			0.634409	0.273684
			0.953216	0.632979
			0.847458
			Fluorescence intensity per volume (A.U/μm3)				(102 A.U/μm3)
			Pericyte (+)	Pericyte (-)				mean	SD		Statistics
			882.932	347.14			Pericyte (+)	7.1162	3.16091		two-sided Mann-Whitney U test
			354.022	475.788			Pericyte (-)	2.67838	1.08627		p value	0.00152
			202.876	86.0071
			318.794	242.53
			1296.33	213.124
			816.166	353.386
			661.393	234.395
			730.007	273.621
			899.376	162.829
			897.765	289.56
			768.16
	Fig 6g
			Coverage ratio of Col-IV
			CTL	APB5				mean	SD		Statistics
			0.52973	0.0904977			CTL	0.508657	0.255803		two-sided Mann-Whitney U test
			0.229665	0.00956938			APB5	0.188374	0.176806		p value	2.192e-05
			0.412698	0.102326
			0.839695	0.0248756
			0.231579	0
			0.176166	0.0104712
			0.200957	0.0375587
			0.475	0.195021
			0.672	0.256917
			0.985222	0.17284
			0.384146	0
			0.95339	0.0851852
			0.526012	0.368852
			0.340909	0.263158
			0.502326	0.336134
			0.718593	0.271552
			0.208511	0.026087
			0.769231	0.0514019
				0.222798
				0.465969
				0.190476
				0.0669856
				0.157205
				0.467593
				0.285714
				0.738532

## Sheet: Fig7
	Fig 7c
		K.D. EC													K.D. Pericyte
			Coverage ratio of Col-IV													Coverage ratio of Col-IV
			CTL si	COL4 si				mean	SD		Statistics					CTL si	COL4 si				mean	SD		Statistics
			0.809783	0			CTL si	0.786003	0.257963		two-sided Mann-Whitney U test					0.848485	1			CTL si	0.739517	0.258087		two-sided Mann-Whitney U test
			0.848485	0.265152			COL4 si	0.174054	0.229456		p value	1.191e-07				0.637755	1			COL4 si	0.714068	0.255914		p value	0.7143
			1	0.251656												0.954545	0.987421
			0.834532	0.0217391												0.989637	0.994652
			0.172662	0.0451128												0.629213	0.812121
			0.673759	0.542254												0.755814	0.527473
			0.383459	0												0.994413	0.497608
			0.215385	0.153285												1	0.887805
			0.901734	0.0967742												0.717822	0.751445
			0.838926	0.542857												0.943878	0.845361
			0.870504	0.415254												0.814634	0.795181
			0.939189	0.669065												0.930108	0.690608
			1	0.477941												0.954802	0.382979
			0.97351	0												0.734463	0.884146
			0.896	0												0.913265	0.757426
			0.938462	0												1	0.887006
			0.927536	0												0.538889	0.794118
			0.924138	0												0.763158	0.370787
				0												0.308219	0.418182
				0												0.210526	0.967105
																0.0990099	0.402174
																0.530726	0.0559006
	Fig 7d
		K.D. EC									K.D. Pericyte
		Branch length (μm)									Branch length (μm)
		CTL si	COL4 si								CTL si	COL4 si
		777.509	431.024			Statistics					330.211	555.276			Statistics
		909.21	371.024			two-sided Mann-Whitney U test					449.626	354.254			two-sided Mann-Whitney U test
		598.411	78.8388			p value	1.483e-14				375.134	284.879			p value	0.002951
		1140.17	346.996								581.271	180.667
		800.665	249.111								276.275	445.683
		721.237	186.833								335.264	272.913
		934.217	239.86								692.301	439.603
		636.35	220.84								321.952	184.988
		569.793	223.676								362.08	378.783
		466.049	525.144								255.456	271.02
		605.33	325.97								364.525	230.004
		638.872	417.62								456.421	208.765
		770.605	219.881								477.266	195.676
		1124.01	53.9825								428.631	183.575
		1171.82	170.156								469.191	481.744
		542.69	86.8275								492.006	634.926
		900.031	148.797								557.933	421.296
		654.413	262.626								407.983	393.353
		379.252	39.0712								453.467	545.153
		629.246	77.2675								289.377	297.431
		734.357	64.5775								301.921	220.291
		317.056	97.6125								339.34	211.343
		628.671	224.892								349.251	145.371
		413.304	245.879								272.288	318.387
		615.02	90.3125								611.869	263.655
		322.647	83.815								388.668	471.966
		362.123	103.328								290.702	559.712
		640.41	110.348								359.591	366.446
		304.78	124.254								312.692	331.486
		503.289	450.877								244.751	348.069
		361.442	132.765								298.666	215.538
		600.85	338.723								382.509	318.701
		854.624	361.025								314.764	381.914
		490.001	569.904								242.21	350.825
		281.32	449.702								319.707	218.764
		347.392	249.88								220.014	323.188
		586.384	249.562								217.259	197.504
		283.882	285.594								391.92	282.347
		664.683	156.881								345.081	336.816
		195.656	311.369								457.706	340.324
		431.786	190.694								94.7775	407.824
		293.92	436.767								113.648	190.201
		508.874	411.495								107.5	412.826
		256.223	249.061								84.595	310.509
		404.243	434.109								123.744	208.75
		725.315	300.234								287.598	384.613
		647.519	207.966								112.361	280.562
		568.859	86.7825								217.159	201.944
		189.895	206.98								63.7375	377.555
		267.993	58.6925								421.406	287.511
		649.812	126.916								602.33	267.308
		524.646	188.483								508.336	355.625
		560.14	429.625								386.369	315.366
		769.003	93.825								407.707	121.352
		472.264	99.255								452.604	92.17
		315.24	177.364								352.655	462.969
		276.16	121.585								262.024	483.95
		235	123.015								264.397	176.653
		525.163	217.55								313.79	150.317
		521.585	296.274								298.499	270.15
		432	275.255								493.28	153.796
		560.471	261.111								467.928	267.22
		413.616	186.564								521.441	270.006
		375	100.902								436.929	363.449
		215.773	158.928								598.71	163.44
		105.149	71.2613								383.88	338.668
		213	167.449								157.762	315.358
		302.805	229.98								180.434	369.216
		547.901	227.934								248.306	207.944
		311.95	348.311									155.815
		502.571	91.3188									331.854
		444.072	204.71									250.002
		410.565	212.744									238.564
		280.192	355.02									257.519
		233.519	163.826									218.178
		537.649	281.23									280.338
		494.205	134.329									303.485
		640.702	502.745									236.726
		559.918	647.249									301.274
		610.074	102.886									136.731
		526.501	118.619									290.219
		262.351	284.059									557.128
		497.45	201.874									112.43
		310.589	76.045									225.347
		572.923	271.526									292.43
		488.265	246.505									189.312
		116.491	377.993									258.23
		224.032	227.05									112.43
		205.015	311.089									191.744
		158.213	766.559									129.482
		432.179	269.984									129.662
		344.42	118.454									219.958
		301.467	474.126									403.984
		492.558	402.045									313.234
		755.299	577.513									138.502
		325.751	692.28
		590.456	699.091
		242.243	298.604
		641.819	325.56
		417.35	350.089
		145.021	249.553
		411.173	197.398
		437.908	631.819
		368.349	360.958
		534	327.923
		371.235	269.169
		375.235	553.751
		435.074	510.097
		408.664	76.9025
		247.488	102.825
		184.391	481.099
		88.8287	85.33
		85.5138	423.485
		383.511	147.87
		128.111	271.584
		73.5537	88.8287
			591.038
			338.759
			183.371
			267.144
			258.675
			244.85
			197.184
			697.192
			532.4
			200.738
			344.092
			573.695
			230.074
			172.564
			99.64
			124.706
			131.779
			281.005
			80.0388
			145.5
			62.275
			46.385
	Fig 7e
		K.D. EC									K.D. Pericyte
		Tip expandability									Tip expandability
		CTL si	COL4 si								CTL si	COL4 si
		0.0473248	0.0880931			Statistics					0.0594329	0.0161382			Statistics
		0.0359693	0.0486728			two-sided Mann-Whitney U test					0.0329531	0.0988463			two-sided Mann-Whitney U test
		0.0833062	0.5999			p value	4.296e-09				0.0801448	0.0644309			p value	0.003149
		0.0404676	0.094508								0.0601552	0.151941
		0.0744891	0.199739								0.0569617	0.0431729
		0.0717211	0.220532								0.0585372	0.0664527
		0.0465911	0.1834								0.0288044	0.0657391
		0.0874181	0.137544								0.0873792	0.134552
		0.0906247	0.109296								0.101974	0.0533774
		0.112161	0.0394369								0.0664648	0.128062
		0.0536647	0.115837								0.0869199	0.110232
		0.0538146	0.0817793								0.0535624	0.164904
		0.068809	0.0828708								0.0679196	0.101063
		0.0189693	1.00893								0.0190117	0.101062
		0.0561516	0.762183								0.0637453	0.0539619
		0.0425572	1.32372								0.051475	0.052329
		0.0750608	0.446937								0.0347445	0.0629752
		0.0696782	0.169117								0.0310192	0.0582936
		0.0846795	3.12492								0.080767	0.062564
		0.0925437	2.3839								0.0860135	0.109269
		0.0543708	2.51684								0.0362115	0.153783
		0.115037	0.664728								0.0940947	0.156764
		0.0509373	0.139565								0.0511822	0.0679785
		0.132003	0.154576								0.0893131	0.0555225
		0.0734884	1.69135								0.0200685	0.0859294
		0.18906	1.46051								0.0923479	0.0468192
		0.0477537	0.511865								0.0435335	0.0333127
		0.0931241	1.05964								0.0334327	0.0465843
		0.0776071	0.370395								0.0887147	0.0381774
		0.152121	0.0631286								0.0546497	0.0738173
		0.0775081	0.278988								0.070345	0.105432
		0.0245219	0.0781158								0.054926	0.0654544
		0.0694007	0.106607								0.104202	0.105779
		0.0475164	0.0619453								0.0407998	0.117337
		0.187481	0.0961116								0.0556378	0.0525246
		0.0829477	0.0639403								0.0483759	0.129005
		0.0768231	0.111033								0.0960164	0.0665297
		0.110643	0.0825893								0.061059	0.0706269
		0.0633307	0.216787								0.0528042	0.0623772
		0.165898	0.0920757								0.0509829	0.104696
		0.0593485	0.160395								0.159633	0.0355466
		0.0761116	0.0481979								0.437268	0.076218
		0.0741558	0.0610123								0.110618	0.0599877
		0.120344	0.233559								0.195192	0.117677
		0.107585	0.100634								0.150679	0.105175
		0.0361706	0.0718769								0.0880606	0.0390679
		0.119851	0.121319								0.322524	0.0340768
		0.0188522	0.285762								0.133078	0.0499041
		0.0646636	0.0954129								0.543672	0.0786962
		0.0576	2.35302								0.0252568	0.0739102
		0.0479174	0.827596								0.0769392	0.088972
		0.0904902	0.146879								0.0720492	0.0868126
		0.117711	0.107475								0.0471615	0.0668553
		0.0379381	1.18328								0.0599621	0.388497
		0.0913413	1.34291								0.0352062	0.514012
		0.114531	0.53925								0.0437718	0.0565384
		0.0605484	0.475206								0.0835189	0.0498509
		0.19243	0.181345								0.0742269	0.207329
		0.0762175	0.109397								0.0507806	0.188255
		0.151344	0.0657011								0.0770454	0.0971131
		0.0975059	0.192792								0.0537853	0.322299
		0.190061	0.0830159								0.0735714	0.0743313
		0.0555665	0.148656								0.0373302	0.0924167
		0.0573401	0.314385								0.0281037	0.0368018
		0.157004	0.476771								0.0283591	0.0751303
		0.778173	0.745961								0.0383212	0.0756867
		0.0750135	0.189513								0.115501	0.0661484
		0.0971299	0.135391								0.176963	0.0644589
		0.0849775	0.139007								0.0831009	0.0459772
		0.102445	0.0513203									0.150191
		0.0595114	0.298801									0.126312
		0.0941495	0.190421									0.0813165
		0.0851069	0.172957									0.0864946
		0.0853024	0.341105									0.0733743
		0.134007	0.113355									0.0422959
		0.108154	0.109101									0.0550635
		0.0820567	0.746589									0.0893414
		0.0669759	0.125271									0.082228
		0.0755994	0.0360529									0.0809331
		0.0354533	0.637052									0.134515
		0.05428	0.312384									0.127223
		0.349476	0.199674									0.0407888
		0.0770426	0.271007									0.147707
		0.22123	1.02169									0.0638506
		0.0231414	0.151388									0.0473103
		0.195565	0.078966									0.119674
		1.0784	0.0613001									0.146505
		0.250357	0.276408									0.242184
		0.317403	0.119034									0.0703642
		0.262336	0.0624035									0.198432
		0.0721002	0.237099									0.366145
		0.044159	1.30027									0.513479
		0.14583	0.0568474									0.518126
		0.213597	0.0510308									0.511424
		0.0682243	0.145434									0.510856
		0.0480718	0.0533348
		0.0563312	0.0396903
		0.159624	0.0473712
		0.0717311	0.168787
		0.0609778	0.0498514
		0.210515	0.0736631
		0.12086	0.111942
		0.0686561	0.0346619
		0.0542306	0.0818177
		0.0648919	0.0707723
		0.0454589	0.0814492
		0.0374352	0.0809101
		0.0636006	0.147915
		0.0400691	0.889441
		0.0501274	0.422062
		0.130838	0.0749257
		0.77492	0.502077
		0.753973	0.0474376
		0.145562	0.688457
		0.49276	0.0973051
		0.822868	0.550243
			0.131138
			0.0505998
			0.209156
			0.0722619
			0.347532
			0.101656
			0.101617
			0.0590371
			0.171511
			0.204776
			0.0948433
			0.0580335
			0.0697302
			0.917718
			0.961977
			0.49859
			0.251017
			0.0925101
			0.972243
			0.711167
			2.21162
			2.77647
	Fig 7g
			Creep compliance (/Pa)								Statistics
			CTL si	COL4 si							two-sided Mann-Whitney U test
			1.18451	0.709312
			0.741118	2.22768							p value	<2.2e-16
			0.734696	1.83367
			1.08024	1.66721
			0.712667	1.62019
			0.726445	1.55019
			0.651188	1.51646
			0.687361	1.69311
			0.746072	1.80488
			0.899881	1.82799
			0.771978	1.7168
			0.870416	1.6754
			0.749096	1.70731
			0.781352	1.63058
			0.768866	1.45339
			0.712102	1.33675
			0.708491	1.4315
			0.755344	1.2725
			0.814526	2.19304
			0.770306	2.14222
			0.910941	2.08104
			0.748202	1.73316
			0.820334	2.12189
			0.90708	1.9599
			0.699557	2.12934
			0.829171	2.15586
			0.781558	2.10762
			0.733853	1.86908
			0.72654	1.84639
			0.86763	2.11493
			1.08437	1.823
			0.79227	1.69614
			0.776344	2.02366
			0.654792	1.83284
			0.807116	2.10021
			1.04549	2.15387
			0.761265	1.90109
			0.728234	1.85011
			0.73085	1.97789
			0.64524	2.00786
			0.824601	1.89862
				1.94833
				2.06113
				3.95314
				1.6581
	Fig 7i
		Branch length (μm)
		CTL si	COL4 si	COL4si + TG
		583.836	314.109	226.678				Statistics
		278.076	239.179	440.029				two-sided Mann-Whitney U test with a Bonferroni correction
		282.179	332.446	193.851
		449.905	139.654	566.911				p value
		318.082	122.602	333.787					CTL si	COL4 si	COL4si + TG
		350.163	507.002	203.581				CTL si	x	1.6734e-08	0.04584
		364.868	230.875	548.311				COL4 si	x	x	2.2506e-05
		432.049	373.574	411.189				COL4si + TG	x	x	x
		437.796	280.646	337.217
		457.87	302.1	291.468
		480.222	310.871	144.292
		395.305	125.823	388.016
		677.141	121.25	207.805
		266.754	188.68	222.011
		584.809	171.104	198.188
		526.766	242	452.632
		333.581	138.502	262.634
		334.607	254.017	164.934
		232.88	226.558	356.215
		318.936	58.5238	209.079
		237.055	162.159	327.303
		327.566	110.75	180.174
		406.621	141.995	110.8
		140.201	162.196	210.394
		205.069	190.37	383.31
		262.024	134.17	479.7
		509.941	154.257	529.519
		147.733	190.086	397.809
		264.755	190.403	385.164
		615.551	90.8375	275.255
		334.339	223.035	365.551
		378.535	191.286	402.058
		467.315	271.665	467.783
		530.124	249.531	268.246
		406.436	198.167	527.798
		628.964	348.004	359.715
		167	353.115	114.735
		184.544	198.66	388.879
		490.626	111.481	269.659
		649.154	185.985	582.049
		388.173	158.514	435.66
		372.46	200.655	479.456
		472.899	440.064	422.65
		297.762	291.911	257.746
		398.067	264.295	370.559
		540.094	381.824	391.234
		494.88	231.655	237.993
		547.536	132.028	353.704
		392.088	183.175	200.316
		298.855	159.711	384.252
		538.594	369.299	200.939
		284.904	409.697	306.007
		195.756	401.19	404.847
				287.674
				400.494
				311.97
				266.722
				513.231
				62.6125
				205.263
				375.209
				245.475
				306.824
				244.698
	Fig 7j
			Tip expandability (right panel)
			CTL si	COL4 si	COL4si + TG
			0.0856231	0.0634854	0.0858732
			0.0790687	0.0444996	0.0668929
			0.102605	0.0715884	0.106445				Statistics
			0.0562919	0.090619	0.025949				two-sided Mann-Whitney U test with a Bonferroni correction
			0.0420507	0.319253	0.0251215
			0.0232721	0.0359401	0.133749				p value
			0.0369775	0.0461001	0.0307974					CTL si	COL4 si	COL4si + TG
			0.0503199	0.0572264	0.0731174				CTL si	x	1.2657e-07	0.0227021
			0.0444625	0.0550029	0.0410268				COL4 si	x	x	0.001164
			0.031187	0.0675473	0.0354948				COL4si + TG	x	x	x
			0.0448208	0.047321	0.0737624
			0.0794	0.218223	0.0499594
			0.021088	0.285792	0.13213
			0.0963192	0.184847	0.0618057
			0.066519	0.165385	0.0668975
			0.0396009	0.04804	0.0438829
			0.088873	0.167025	0.0808411
			0.0920004	0.115668	0.0559498
			0.0463293	0.0975341	0.0634073
			0.0473568	0.621429	0.0605288
			0.0569146	0.258263	0.0907387
			0.0486449	0.13938	0.113258
			0.0356518	0.169903	0.267566
			0.0704852	0.161749	0.161017
			0.0646527	0.0901503	0.0330158
			0.100125	0.353108	0.12112
			0.0479408	0.0918576	0.0335924
			0.142214	0.0665765	0.0650446
			0.0644771	0.157629	0.0376379
			0.0314922	0.193876	0.0864627
			0.119902	0.0594447	0.0835155
			0.0350252	0.289636	0.0413042
			0.0592406	0.0851543	0.0888877
			0.0672943	0.196487	0.072266
			0.0615487	0.238239	0.0301904
			0.0548067	0.0822619	0.114226
			0.101117	0.0876086	0.265638
			0.086345	0.179354	0.0840974
			0.0621205	0.203224	0.160981
			0.0170607	0.208296	0.0727249
			0.0397668	0.257044	0.112362
			0.0889516	0.14267	0.0305095
			0.049061	0.062394	0.0558248
			0.110152	0.0584788	0.0802835
			0.0414812	0.12589	0.0938242
			0.0548911	0.103136	0.0444563
			0.018647	0.138257	0.116509
			0.0422501	0.312076	0.0505114
			0.0464736	0.181384	0.126055
			0.0459138	0.0666413	0.0575271
			0.0358421	0.0546306	0.0737368
			0.0750369	0.0393689	0.0749325
			0.0908671	0.133377	0.0602276
					0.100081
					0.0623058
					0.063669
					0.0954141
					0.0603751
					0.352918
					0.228386
					0.0996385
					0.0908777
					0.0978184
					0.0355755
	Fig 7l
			Coverage ratio of Col-IV
			CTL si	COL4 si	COL4si + TG
			0.909574	0.0578947	0.202073
			0.943503	0.616766	0.430622
			0.994975	0.348039	0.492462					mean	SD				Statistics
			1	0.515789	0.15				CTL si	0.842859	0.177426				two-sided Mann-Whitney U test with a Bonferroni correction
			0.953608	0.152174	0.395604				COL4 si	0.211994	0.224065
			1	0.0956938	0.810256				COL4si+TG	0.323708	0.197				p value
			0.712919	0.19802	0.461538											CTL si	COL4 si	COL4si + TG
			0.926702	0.114286	0.380952										CTL si	x	1.7703e-06	2.841e-05
			0.895288	0.118919	0.0980392										COL4 si	x	x	0.17808
			0.895288	0.136842	0.345745										COL4si + TG	x	x	x
			0.783505	0.0150376	0.197861
			0.481481	0.516129	0.178378
			0.460317	0.783505	0.0646766
				0.0434783
				0.0268817
				0
				0.132979
				0.0205761
				0.134884
	Fig 7m
			Creep compliance (/Pa)
			CTL si	COL4 si	COL4si + TG
			0.689593	6.32492	0.612361				Statistics
			0.748528	1.87467	0.523419				two-sided Mann-Whitney U test with a Bonferroni correction
			1.40819	5.33865	0.516433
			0.615867	4.79528	0.91012				p value
			0.849826	1.81042	0.68066					CTL si	COL4 si	COL4si + TG
			0.839022	2.15873	0.450556				CTL si	x	4.49e-05	0.504
			1.502	1.79044	0.93749				COL4 si	x	x	1.27e-08
			0.812019	2.17227	0.987742				COL4si + TG	x	x	x
			0.715077	1.86671	0.678476
			0.532357	1.18572	0.413442
			0.857953	1.52338	0.482852
			0.439417	1.01506	0.56173
			0.41693	1.03744	0.504151
			0.457203	1.57298	0.339
					0.658555
					0.734964
					0.652325
					0.603754

## Sheet: Fig8
	Fig 8b
			Number of Arp2/3 complexes
			TG (-)	TG (+)
			0	18
			8	27
			7	9			Statistics
			18	8			two-sided Mann-Whitney U test
			3	7			p value	0.0149
			17	10
			16	17
			8	4
			11	27
			24	29
			0	15
			0	15
			16	3
			23	15
			29	18
			7	19
			1	41
			1	20
			3	35
			21	11
			22	5
			0	26
			13	15
			3	10
			23	15
			15	7
			13
			2
			21
			19
			9
			3
			16
			1
			31
			2
			5
			3
			2
			14
			3
			10
	Fig 8d
				% Lumen occupation	Number of Arp2/3 complexes
			TG (-)	43.7233	0
			TG (-)	30.5071	8
			TG (-)	35.7725	7
			TG (-)	21.3522	18
			TG (-)	90.1559	3
			TG (-)	36.8168	17
			TG (-)	16.8801	16
			TG (-)	9.78771	8
			TG (-)	25.3545	11
			TG (-)	0	24
			TG (-)	54.6902	0
			TG (-)	46.0041	0
			TG (-)	0	16
			TG (-)	4.18901	23
			TG (-)	0	29
			TG (-)	22.1633	7
			TG (-)	24.3366	1
			TG (-)	50.7107	1
			TG (-)	56.3734	3
			TG (-)	24.16	21
			TG (-)	0	22
			TG (-)	54.9946	0
			TG (-)	19.2292	13
			TG (-)	15.399	3
			TG (-)	7.51534	20
			TG (-)	43.1904	15
			TG (-)	9.25482	13
			TG (-)	44.5754	2
			TG (-)	8.82682	21
			TG (-)	17.3614	19
			TG (-)	29.3412	9
			TG (-)	21.2902	3
			TG (-)	24.0326	16
			TG (-)	10.3862	1
			TG (-)	15.737	31
			TG (-)	19.3651	2
			TG (-)	21.9353	5
			TG (-)	9.65509	3
			TG (-)	28.5362	2
			TG (-)	0	14
			TG (-)	10.2712	3
			TG (-)	9.61332	10
			TG (+)	29.5753	18
			TG (+)	0	27
			TG (+)	21.7092	9
			TG (+)	0.847089	8
			TG (+)	15.2363	7
			TG (+)	15.6966	10
			TG (+)	10.4361	17
			TG (+)	14.4532	4
			TG (+)	21.2846	27
			TG (+)	16.6704	29
			TG (+)	29.053	15
			TG (+)	18.1281	15
			TG (+)	13.4155	3
			TG (+)	11.5657	15
			TG (+)	7.86441	18
			TG (+)	35.4941	19
			TG (+)	10.2616	41
			TG (+)	10.4051	20
			TG (+)	14.7682	35
			TG (+)	21.9246	11
			TG (+)	57.6176	5
			TG (+)	11.0929	26
			TG (+)	47.4663	15
			TG (+)	7.0435	10
			TG (+)	10.413	15
			TG (+)	9.269	7
	Fig 8f
			Number of CIP4
			TG (-)	TG (+)
			9	17
			14	3
			2	9			Statistics
			8	13			two-sided Mann-Whitney U test
			10	7			p value	9.798e-06
			7	17
			4	10
			11	12
			11	9
			5	10
			3	17
			6	12
			3	14
			11	13
			13	9
			4	11
			2	12
			5	13
			11	12
			6	7
			10	20
			9	17
			4	10
			3	7
			9	11
			18	9
			4
			6
			0
			4
			6
			8
			2
			10
			7
			4
			1
			1
	Fig 8g
				% Lumen occupation	Number of CIP4
			TG (-)	21.0777	9
			TG (-)	21.3522	14
			TG (-)	90.1559	2
			TG (-)	36.8168	8
			TG (-)	16.8801	10
			TG (-)	9.25482	7
			TG (-)	44.5754	4
			TG (-)	8.84139	11
			TG (-)	17.3614	11
			TG (-)	29.3412	5
			TG (-)	21.2902	3
			TG (-)	24.0326	6
			TG (-)	10.3862	3
			TG (-)	15.737	11
			TG (-)	19.3569	13
			TG (-)	21.9353	4
			TG (-)	9.65509	2
			TG (-)	28.5362	5
			TG (-)	0	11
			TG (-)	10.2712	6
			TG (-)	9.61332	10
			TG (-)	10.8546	9
			TG (-)	2.86512	4
			TG (-)	74.7038	3
			TG (-)	12.2243	9
			TG (-)	27.3808	18
			TG (-)	35.5755	4
			TG (-)	38.8526	6
			TG (-)	80.9138	0
			TG (-)	67.5231	4
			TG (-)	31.0491	6
			TG (-)	52.702	8
			TG (-)	31.8492	2
			TG (-)	28.7261	10
			TG (-)	37.2657	7
			TG (-)	69.0077	4
			TG (-)	67.4268	1
			TG (-)	52.4877	1
			TG (+)	18.1281	17
			TG (+)	13.2947	3
			TG (+)	11.5657	9
			TG (+)	7.86441	13
			TG (+)	35.4941	7
			TG (+)	10.2616	17
			TG (+)	10.4051	10
			TG (+)	14.7682	12
			TG (+)	21.9246	9
			TG (+)	7.0435	10
			TG (+)	10.413	17
			TG (+)	9.269	12
			TG (+)	0	14
			TG (+)	18.4975	13
			TG (+)	0	9
			TG (+)	7.45788	11
			TG (+)	30.9249	12
			TG (+)	13.193	13
			TG (+)	23.3118	12
			TG (+)	8.47033	7
			TG (+)	5.36763	20
			TG (+)	7.71174	17
			TG (+)	32.3619	10
			TG (+)	50.0597	7
			TG (+)	16.1064	11
			TG (+)	19.3185	9
	Fig 8i
			Number of CIP4													Number of Arp2/3 complexes
		Pressure/TG	"(-)/(-)"	"(+)/(-)"	"(+)/(+)"										Pressure/TG	"(-)/(-)"	"(+)/(-)"	"(+)/(+)"
			14	0	26											23	0	32
			18	4	22											20	0	9
			15	0	44		Statistics									17	3	4		Statistics
			20	6	37		two-sided Mann-Whitney U test with a Bonferroni correction									25	0	8		two-sided Mann-Whitney U test with a Bonferroni correction
			13	13	39											14	7	36
			16	6	25		p value									22	6	14		p value
			14	8	19		Pressure/TG	"(-)/(-)"	"(+)/(-)"	"(+)/(+)"						14	2	18		Pressure/TG	"(-)/(-)"	"(+)/(-)"	"(+)/(+)"
			18	25	8		"(-)/(-)"	x	0.8007	3.03e-06						20	0	42		"(-)/(-)"	x	4.107e-08	0.0026802
			8	0	43		"(+)/(-)"	x	x	4.77e-08						17	9	35		"(+)/(-)"	x	x	4.83e-10
			12	1	19		"(+)/(+)"	x	x	x						16	8	42		"(+)/(+)"	x	x	x
			8	0	24											12	5	26
			8	7	8											20	12	14
			16	1	22											11	8	16
			15	9	14											24	0	22
			13	2	16											31	5	21
			6	0	14											4	0	23
			0	3	23											13	0	37
			11	9	18											13	8	28
			10	9	30											11	22	33
			6	1	28											24	5	29
			4		25											11	2	22
			5		39											4	4	37
			9													10	8	30
			16													13	3	27
			8													9	0	24
	Fig 8j
			% Lumen occupation	Number of CIP4										% Lumen occupation	Number of Arp2/3 complexes
		TG(-)	0	14									TG(-)	0	23
		TG(-)	0	18									TG(-)	0	20
		TG(-)	17.7339	15									TG(-)	17.7339	17
		TG(-)	57.5102	20									TG(-)	57.5102	25
		TG(-)	14.9219	13									TG(-)	14.9219	14
		TG(-)	3.43793	16									TG(-)	3.43793	22
		TG(-)	9.81445	14									TG(-)	9.81445	14
		TG(-)	15.1783	18									TG(-)	15.1783	20
		TG(-)	1.96078	8									TG(-)	1.96078	17
		TG(-)	16.1422	12									TG(-)	16.1422	16
		TG(-)	0	8									TG(-)	0	12
		TG(-)	13.2366	8									TG(-)	13.2366	20
		TG(-)	18.6011	16									TG(-)	18.6011	11
		TG(-)	7.2598	15									TG(-)	7.2598	24
		TG(-)	4.58789	13									TG(-)	4.58789	31
		TG(-)	23.8656	6									TG(-)	23.8656	4
		TG(-)	45.5529	0									TG(-)	45.5529	13
		TG(-)	4.73795	11									TG(-)	4.73795	13
		TG(-)	42.4788	10									TG(-)	42.4788	11
		TG(-)	41.8565	6									TG(-)	41.8565	24
		TG(-)	0	4									TG(-)	0	11
		TG(-)	37.3753	5									TG(-)	37.3753	4
		TG(-)	36.1382	9									TG(-)	36.1382	10
		TG(-)	0	16									TG(-)	0	13
		TG(-)	20.406	8									TG(-)	20.406	9
		Pressure(+)	26.9688	0									Pressure(+)	64.4657	0
		Pressure(+)	36.3258	4									Pressure(+)	67.5573	0
		Pressure(+)	47.7932	0									Pressure(+)	41.3953	3
		Pressure(+)	29.5846	6									Pressure(+)	37.264	0
		Pressure(+)	18.3391	13									Pressure(+)	55.2621	7
		Pressure(+)	46.7146	6									Pressure(+)	26.9688	6
		Pressure(+)	28.7777	8									Pressure(+)	36.3258	2
		Pressure(+)	41.1906	25									Pressure(+)	47.7932	0
		Pressure(+)	55.5541	0									Pressure(+)	29.5846	9
		Pressure(+)	44.5817	1									Pressure(+)	18.3391	8
		Pressure(+)	60.3038	0									Pressure(+)	46.7146	5
		Pressure(+)	36.4782	7									Pressure(+)	28.7777	12
		Pressure(+)	48.8674	1									Pressure(+)	41.1906	8
		Pressure(+)	39.7556	9									Pressure(+)	55.5541	0
		Pressure(+)	72.5922	2									Pressure(+)	44.5817	5
		Pressure(+)	65.1197	0									Pressure(+)	60.3038	0
		Pressure(+)	75.6069	3									Pressure(+)	36.4782	0
		Pressure(+)	57.754	9									Pressure(+)	48.8674	8
		Pressure(+)	17.9666	9									Pressure(+)	39.7556	22
		Pressure(+)	66.889	1									Pressure(+)	72.5922	5
		Pressure(+) TG(+)	14.9379	26									Pressure(+)	65.1197	2
		Pressure(+) TG(+)	0	22									Pressure(+)	75.6069	4
		Pressure(+) TG(+)	3.54266	44									Pressure(+)	57.754	8
		Pressure(+) TG(+)	13.4959	37									Pressure(+)	17.9666	3
		Pressure(+) TG(+)	27.8891	39									Pressure(+)	66.889	0
		Pressure(+) TG(+)	33.87	25									Pressure(+) TG(+)	17.7168	32
		Pressure(+) TG(+)	13.8313	19									Pressure(+) TG(+)	0	9
		Pressure(+) TG(+)	11.9874	8									Pressure(+) TG(+)	0	4
		Pressure(+) TG(+)	21.6308	43									Pressure(+) TG(+)	0	8
		Pressure(+) TG(+)	9.50953	19									Pressure(+) TG(+)	3.83508	36
		Pressure(+) TG(+)	13.521	24									Pressure(+) TG(+)	0	14
		Pressure(+) TG(+)	18.8226	8									Pressure(+) TG(+)	0	18
		Pressure(+) TG(+)	26.5057	22									Pressure(+) TG(+)	4.18006	42
		Pressure(+) TG(+)	24.5622	14									Pressure(+) TG(+)	9.36682	35
		Pressure(+) TG(+)	1.82631	16									Pressure(+) TG(+)	8.01702	42
		Pressure(+) TG(+)	2.13246	14									Pressure(+) TG(+)	18.5402	26
		Pressure(+) TG(+)	19.0597	23									Pressure(+) TG(+)	15.797	14
		Pressure(+) TG(+)	14.0798	18									Pressure(+) TG(+)	10.3649	16
		Pressure(+) TG(+)	20.091	30									Pressure(+) TG(+)	0	22
		Pressure(+) TG(+)	1.78736	28									Pressure(+) TG(+)	14.9379	21
		Pressure(+) TG(+)	27.045	25									Pressure(+) TG(+)	0	23
		Pressure(+) TG(+)	16.7323	39									Pressure(+) TG(+)	3.54266	37
													Pressure(+) TG(+)	13.4959	28
													Pressure(+) TG(+)	27.8891	33
													Pressure(+) TG(+)	33.87	29
													Pressure(+) TG(+)	13.8313	22
													Pressure(+) TG(+)	11.9874	37
													Pressure(+) TG(+)	21.6308	30
													Pressure(+) TG(+)	9.50953	27
													Pressure(+) TG(+)	13.521	24

## Sheet: Fig9
	Fig 9c
			Number of CIP4											Number of Arp2/3 complexes
			PC (-)	PC (+)										PC (-)	PC (+)
			1	15										22	35
			11	13										12	21
			16	13			Statistics							3	10			Statistics
			13	15			two-sided Mann-Whitney U test							31	17			two-sided Mann-Whitney U test
			5	28			p value	0.000191						19	12			p value	0.006973
			12	26										17	35
			13	27										12	26
			9	21										8	13
			3	16										21	10
			18	5										27	13
			27	13										7	24
			16	9										17	23
			23	9										35	11
			11	13										36	31
			5	15										7	14
			15	29										17	17
			6	13										7	17
			12	22										22	17
			3	12										5	10
			12	19										8	31
			9	20										24	18
			12	11										7	46
			13	20										2	11
			3	32										0	16
			18	14										23	11
			10											3	16
			9											16	13
			10											20	16
			5											8	11
			5											13	20
			5											17	27
			1											4	9
			12											16	17
			6											4	7
			18											13	22
			14											7	10
			11											9	17
														17	12
														10	12
														4	16
														8	16
														5	8
														4	14
														1	10
														0
	Fig 9d
			% Lumen occupation	Number of CIP4					% Lumen occupation	Number of Arp2/3 complexes
		PC (-)	0	22				PC (-)	72.0539	1
		PC (-)	29.5319	12				PC (-)	68.2778	11
		PC (-)	59.6097	3				PC (-)	0	16
		PC (-)	28.3337	31				PC (-)	10.9411	13
		PC (-)	24.4697	19				PC (-)	77.2234	5
		PC (-)	0	17				PC (-)	33.5595	12
		PC (-)	18.1672	12				PC (-)	35.9877	13
		PC (-)	11.5347	8				PC (-)	40.2405	9
		PC (-)	33.9675	21				PC (-)	32.9575	3
		PC (-)	0	27				PC (-)	31.1491	18
		PC (-)	89.4553	7				PC (-)	0	27
		PC (-)	20.5061	17				PC (-)	55.5735	16
		PC (-)	1.81801	35				PC (-)	0	23
		PC (-)	5.18177	36				PC (-)	30.1386	11
		PC (-)	17.0213	7				PC (-)	35.7134	5
		PC (-)	8.15591	17				PC (-)	22.7009	15
		PC (-)	28.3912	7				PC (-)	20.9273	6
		PC (-)	3.14085	22				PC (-)	7.44885	12
		PC (-)	74.9112	5				PC (-)	71.8999	3
		PC (-)	18.2569	8				PC (-)	18.5527	12
		PC (-)	8.80511	24				PC (-)	38.9666	9
		PC (-)	12.6117	7				PC (-)	1.3535	12
		PC (-)	43.9817	2				PC (-)	18.2496	13
		PC (-)	48.2734	0				PC (-)	64.2462	3
		PC (-)	47.156	23				PC (-)	0	18
		PC (-)	22.6793	3				PC (-)	0	10
		PC (-)	0	16				PC (-)	23.6561	9
		PC (-)	21.188	20				PC (-)	20.9696	10
		PC (-)	28.6744	8				PC (-)	60.3358	5
		PC (-)	44.9288	13				PC (-)	31.6054	5
		PC (-)	20.2968	17				PC (-)	16.2413	5
		PC (-)	81.555	4				PC (-)	56.3512	1
		PC (-)	17.7463	16				PC (-)	27.1162	12
		PC (-)	68.7523	4				PC (-)	51.2954	6
		PC (-)	20.5204	13				PC (-)	52.952	18
		PC (-)	64.086	7				PC (-)	7.65723	14
		PC (-)	30.2741	9				PC (-)	25.4887	11
		PC (-)	18.8847	17				PC (+)	18.8235	15
		PC (-)	2.07727	10				PC (+)	13.1686	13
		PC (-)	30.9406	4				PC (+)	30.9298	13
		PC (-)	9.77286	8				PC (+)	12.35	15
		PC (-)	0	5				PC (+)	12.254	28
		PC (-)	30.477	4				PC (+)	23.4993	26
		PC (-)	50.1563	1				PC (+)	18.5384	27
		PC (-)	39.8994	0				PC (+)	41.4079	21
		PC (+)	18.5344	35				PC (+)	37.6862	16
		PC (+)	34.0202	21				PC (+)	4.70297	5
		PC (+)	5.45973	10				PC (+)	36.1341	13
		PC (+)	22.0281	17				PC (+)	1.62173	9
		PC (+)	27.7259	12				PC (+)	30.5133	9
		PC (+)	1.46856	35				PC (+)	35.8596	13
		PC (+)	8.99491	26				PC (+)	11.1846	15
		PC (+)	24.5653	13				PC (+)	10.2663	29
		PC (+)	0	10				PC (+)	7.58123	13
		PC (+)	27.3317	13				PC (+)	18.4413	22
		PC (+)	20.2623	24				PC (+)	0	12
		PC (+)	19.1261	23				PC (+)	23.9743	19
		PC (+)	12.2747	11				PC (+)	15.755	20
		PC (+)	0	31				PC (+)	2.45072	11
		PC (+)	20.4701	14				PC (+)	14.4316	20
		PC (+)	50.3183	17				PC (+)	8.28973	32
		PC (+)	12.3041	17				PC (+)	5.75809	14
		PC (+)	0	17
		PC (+)	32.9778	10
		PC (+)	4.47685	31
		PC (+)	4.53669	18
		PC (+)	12.3618	46
		PC (+)	19.8445	11
		PC (+)	18.0604	16
		PC (+)	45.3418	11
		PC (+)	20.3535	16
		PC (+)	7.16927	13
		PC (+)	48.3806	16
		PC (+)	50.757	11
		PC (+)	45.2301	20
		PC (+)	32.1076	27
		PC (+)	51.2406	9
		PC (+)	32.9507	17
		PC (+)	33.3257	7
		PC (+)	25.6477	22
		PC (+)	16.3265	10
		PC (+)	30.0344	17
		PC (+)	21.9489	12
		PC (+)	24.0364	12
		PC (+)	27.0164	16
		PC (+)	29.8622	16
		PC (+)	29.7998	8
		PC (+)	60.8387	14
		PC (+)	21.7157	10

## Sheet: SupplementaryFig3
	Supplementary Fig 3b
			(μm)
			Front	Rear
			156.379	59.519
			76.578	58.411
			142.217	26.736
			120.374	100.096
			84.611	61.56
			123.741	74.411
			145.722	47.872
			103.511	43.062
			91.483	33.819
			104.702	41.905
			126.475	81.77
			74.284	36.149
			117.022	72.549
			183.558	41.708
			125.365	59.271
			66.862	67.051
			85.504	47.086
			141.475	27.583
			95.184	82.54
			83.867	59.19
			130.348	57.374
			155.45	50.847
			81.905	116.006
			157.763	40.159
			106.407	64.357
			167.458	57.166
			128.293	76.511
			152.458	84.565
			88.852	45.757
			205.1	55.214
			58.67	78.543
			78.264	89.539
			108.274	77.366
			137.14	86.733
			110.803	64.365
			63.703	54.038
			131.013	54.542
			127.121	86.899
			127.043	81.694
			166.298	111.444
	Supplementary Fig 3c
			Time (min)	EC moving distace toward elongation direction (μm)	Change of lumen area (pixel2)
			0	0	0
			5	0	-58
			10	-0.65	-51
			15	-0.325	-38
			20	0	-80
			25	0.325	-58
			30	1.3	-83
			35	1.625	-63
			40	1.625	-74
			45	3.25	-77
			50	5.525	-7
			55	6.175	-54
			60	7.8	-52
			65	9.75	-41
			70	10.725	29
			75	14.95	-54
			80	17.225	-57
			85	19.5	-50
			90	20.475	-36
			95	20.15	23
			100	22.1	-92
			105	22.425	10
			110	24.05	43
			115	25.35	-20
			120	25.025	115
			125	27.625	16
			130	29.25	52
			135	29.9	234
			140	29.575	250
			145	31.2	167
			150	32.5	309
			155	28.275	318
			160	28.6	284
			165	25.35	316
			170	23.075	257
			175	23.725	277
			180	24.05	269

[truncated: 12 more sheets: SupplementaryFig4, SupplementaryFig5, SupplementaryFig6, SupplementaryFig7, SupplementaryFig9, SupplementaryFig10, SupplementaryFig11, SupplementaryFig12, SupplementaryFig13, SupplementaryFig15, SupplementaryFig16, SupplementaryFig17]
